# Supplementary material for: Identification of RNA Transcript Makers Associated With Prognosis of Kidney Renal Clear Cell Carcinoma by a Competing Endogenous RNA Network Analysis
Source: Front Genet. 2020 Oct 15;11:540094. doi: 10.3389/fgene.2020.540094 (PMC7593646; doi:10.3389/fgene.2020.540094)
Supplement: Supplementary Table 1 — All of DELncRNAs, DEmiRNA, DEmRNAs between tumor and normal tissue in KIRC. [file Table_1.xlsx]

## Sheet: DElncRNA
Symbol	LogFC	PValue	FDR	Type
AC019080.1	-3.84863	0	0	Down
AL031726.1	-5.57576	4.29939376800687e-313	0	Down
AP005432.2	-6.75017	0	0	Down
LINC01762	-4.85241	6.62081e-306	1.49018e-302	Down
AC090709.1	-7.63741	7.30074e-301	1.31457e-297	Down
AP000696.1	-5.982	5.13888e-282	7.71089e-279	Down
AC009035.1	-6.68551	2.87096e-277	3.69247e-274	Down
AC068631.1	-5.00233	9.5665e-276	1.07659e-272	Down
AC023421.1	-6.87517	1.49876e-263	1.49926e-260	Down
LINC01378	-6.48242	3.97487e-244	3.57857e-241	Down
AC007993.2	-6.0979	2.53532e-241	2.07505e-238	Down
AC073172.1	-7.06092	4.42081e-236	3.31671e-233	Down
AC079310.1	-8.46131	6.09319e-230	4.21977e-227	Down
AL139280.1	-6.767	6.26089e-229	4.0262e-226	Down
AC105384.1	-4.94635	5.5479e-228	3.32985e-225	Down
LINC01571	-7.09522	1.2968e-226	7.29695e-224	Down
LINC02410	-4.72232	3.38423e-219	1.79225e-216	Down
AC124017.1	-7.41758	1.56168e-218	7.81101e-216	Down
AC006441.4	-4.64438	2.25038e-216	1.06633e-213	Down
LINC01020	-6.47653	4.19176e-216	1.88692e-213	Down
AC092078.2	-6.96967	1.95562e-215	8.38402e-213	Down
LINC02437	-8.12253	2.94019e-214	1.2032e-211	Down
WSPAR	-4.67587	4.08691e-213	1.59976e-210	Down
AC016526.1	-6.93486	1.30734e-212	4.90415e-210	Down
AC008264.2	-3.21287	1.98445e-205	7.14639e-203	Down
AC092078.1	-5.75214	1.07839e-202	3.73413e-200	Down
AC005165.1	-4.17573	1.76909e-201	5.89893e-199	Down
AC023154.1	-5.93918	9.41364e-198	3.02682e-195	Down
AC079340.2	-4.78282	1.2038e-191	3.73718e-189	Down
AL359317.2	-2.88399	3.20322e-186	9.61288e-184	Down
AC097066.1	-6.21757	2.38649e-182	6.93083e-180	Down
PVT1	4.25509	2.64051e-181	7.42891e-179	Up
AC087525.1	-3.36004	9.35912e-179	2.55334e-176	Down
LINC02149	-5.34818	2.78072e-178	7.36318e-176	Down
LINC02172	-4.79089	9.81575e-177	2.52489e-174	Down
FAM215A	-3.71895	1.41105e-175	3.52879e-173	Down
AL049838.1	-3.69914	2.06013e-172	5.01279e-170	Down
AC073336.1	-8.06873	1.86758e-163	4.4247e-161	Down
LINC01055	-6.43253	2.31449e-162	5.34291e-160	Down
LINC01555	-4.94308	9.95152e-162	2.23984e-159	Down
LINC01543	-6.61114	2.48155e-161	5.44911e-159	Down
AC005616.1	-6.39108	1.32001e-159	2.82955e-157	Down
AL023806.1	-2.54998	4.60908e-158	9.65013e-156	Down
LINC01976	-5.6351	1.25264e-156	2.56307e-154	Down
AL158847.1	-3.80245	5.05519e-156	1.01137e-153	Down
AC100860.1	-3.87842	7.50859e-155	1.46956e-152	Down
FOXCUT	-3.9733	3.42453e-152	6.55979e-150	Down
AC021491.4	-3.38675	1.01435e-151	1.90255e-149	Down
LINC01983	-6.58819	1.08316e-148	1.99014e-146	Down
AC093627.7	-3.87221	1.16746e-144	2.10213e-142	Down
AL022069.1	-2.80752	4.77585e-143	8.43079e-141	Down
LINC00551	-3.9875	5.88893e-143	1.01958e-140	Down
SLC25A5-AS1	-2.18513	1.63931e-142	2.78466e-140	Down
AC104667.1	-2.97542	4.61016e-141	7.68616e-139	Down
AC027309.1	-4.24655	3.40297e-140	5.57034e-138	Down
AC062015.1	-6.4895	4.53466e-140	7.29027e-138	Down
PLS3-AS1	-3.00638	3.80961e-139	6.01717e-137	Down
AC022390.1	-3.66948	2.78979e-138	4.33042e-136	Down
LINC00982	-5.40362	6.91821e-138	1.05567e-135	Down
LINC00864	-5.56085	9.13906e-138	1.37132e-135	Down
AC022039.1	-6.11544	1.44078e-137	2.12645e-135	Down
AL160286.3	-4.75087	4.63861e-134	6.73571e-132	Down
AC012123.1	-4.04799	3.3329e-133	4.76287e-131	Down
AL121987.1	-3.40367	1.71223e-132	2.40863e-130	Down
AL132780.1	-2.0702	1.19464e-131	1.65466e-129	Down
TARID	-3.02264	2.32684e-130	3.17402e-128	Down
AC107220.1	-6.15473	4.46346e-128	5.90949e-126	Down
F11-AS1	-4.48756	6.06724e-127	7.91643e-125	Down
LYPLAL1-AS1	-2.50197	1.62679e-126	2.09229e-124	Down
LINC02121	-8.14679	6.83765e-126	8.67033e-124	Down
AC006960.2	-5.08892	2.9179e-124	3.64859e-122	Down
HNF4A-AS1	-4.72743	1.59801e-122	1.9708e-120	Down
LINC00443	-3.37937	1.53013e-121	1.83677e-119	Down
LINC00652	-2.33838	2.13613e-121	2.53047e-119	Down
AC079385.3	-2.76428	7.921e-121	9.2614e-119	Down
AL592546.1	-3.06984	2.23521e-118	2.57995e-116	Down
AL110505.1	-3.80248	5.77991e-118	6.5869e-116	Down
AC117513.1	-3.49058	9.15491e-118	1.03027e-115	Down
VWA8-AS1	-2.63955	3.82055e-117	4.24647e-115	Down
RRS1-AS1	-3.174	9.68613e-116	1.06347e-113	Down
LINC01159	-2.5308	2.44156e-115	2.64836e-113	Down
SLC16A1-AS1	2.75594	4.9506e-115	5.30598e-113	Up
AC092813.2	-5.39114	4.92136e-114	5.21258e-112	Down
AC107057.1	-6.40419	6.91167e-111	7.23556e-109	Down
AP001207.3	-4.95561	2.38916e-110	2.47237e-108	Down
AC091965.1	-2.6614	1.30808e-107	1.33825e-105	Down
LINC00472	-2.29581	1.75133e-107	1.7716e-105	Down
PP7080	-2.58327	5.02492e-107	5.02659e-105	Down
AL450313.1	-5.46187	1.48556e-105	1.46973e-103	Down
AL110503.1	-5.70647	1.04916e-104	1.02669e-102	Down
BMPR1B-AS1	-5.15439	1.31715e-103	1.26153e-101	Down
AC044810.2	-3.79507	9.90144e-103	9.38344e-101	Down
AC104590.1	-2.39719	1.17981e-101	1.10644e-99	Down
AL163932.1	-3.64135	1.46943e-101	1.36385e-99	Down
AL607028.1	-2.48145	5.50276e-101	5.05524e-99	Down
LINC02038	-3.46843	5.64827e-101	5.1365e-99	Down
LINC00379	-4.54355	7.69585e-101	6.92857e-99	Down
AP000697.1	-4.92699	2.13751e-98	1.88666e-96	Down
LINC02381	-2.37402	1.29749e-97	1.13411e-95	Down
AC010655.2	4.86415	3.23936e-96	2.80423e-94	Up
AL391845.2	4.7108	3.37104e-96	2.89043e-94	Up
AC010198.1	-3.08801	3.79381e-96	3.22223e-94	Down
CLDN10-AS1	-3.05132	6.31409e-95	5.2152e-93	Down
AC022733.2	-3.73072	1.72851e-94	1.4147e-92	Down
LINC02360	-3.58529	2.15913e-94	1.75123e-92	Down
AL035604.1	-4.6111	2.37394e-94	1.90826e-92	Down
CDKN2B-AS1	3.88439	1.24549e-93	9.92316e-92	Up
AC007255.1	-2.66493	2.8207e-93	2.22761e-91	Down
MIR210HG	2.97621	6.91002e-93	5.40965e-91	Up
SRGAP3-AS4	-3.72541	1.40209e-92	1.07889e-90	Down
AL158817.1	-4.63086	3.99608e-92	3.04887e-90	Down
AL357060.2	2.02953	6.35456e-91	4.76751e-89	Up
TTC21B-AS1	8.18887	6.52289e-89	4.77443e-87	Up
AC010884.1	-2.91426	6.93234e-89	5.03322e-87	Down
DARS-AS1	2.78948	1.60606e-88	1.13853e-86	Up
AL133320.1	-3.79574	1.66927e-88	1.1741e-86	Down
AC078980.1	-4.13706	9.14884e-88	6.33592e-86	Down
AL353152.1	-4.31532	3.01868e-87	2.07459e-85	Down
AP000721.2	-4.19209	1.62816e-86	1.11048e-84	Down
AC119424.1	-3.1962	1.66732e-86	1.12864e-84	Down
LINC02432	-3.05716	1.99956e-85	1.33348e-83	Down
AC025271.4	-2.63932	1.00508e-84	6.65347e-83	Down
AC097534.2	2.61907	1.86669e-84	1.2267e-82	Up
AC106772.2	-5.1714	2.20897e-84	1.44111e-82	Down
DGCR9	3.61083	2.30219e-84	1.49112e-82	Up
LINC01831	-4.98786	4.26279e-84	2.74128e-82	Down
LINC01819	-3.40731	5.68783e-84	3.63174e-82	Down
FAM167A-AS1	-3.98425	1.2164e-83	7.71218e-82	Down
GAS6-AS1	3.69919	1.37444e-83	8.65322e-82	Up
AC144831.1	-2.69787	1.46086e-83	9.13341e-82	Down
LINC02048	5.1108	1.93882e-83	1.20381e-81	Up
AL157373.2	-2.40993	6.44476e-83	3.97412e-81	Down
AP005717.1	-2.16582	8.83755e-83	5.41255e-81	Down
AC027288.3	-3.03426	9.71967e-83	5.91258e-81	Down
AC138123.2	-2.37131	2.54053e-82	1.51473e-80	Down
GATA3-AS1	-5.0032	5.61943e-82	3.3284e-80	Down
AC008125.1	-3.34931	8.97265e-82	5.27979e-80	Down
AC108860.2	-4.406	1.01583e-81	5.93862e-80	Down
LINC00845	-3.32789	1.7831e-81	1.03569e-79	Down
AC024022.1	-4.76828	4.1165e-81	2.3757e-79	Down
AC091965.4	-2.31688	1.70155e-80	9.75734e-79	Down
SCHLAP1	-4.24896	5.36916e-80	3.04016e-78	Down
AC130371.2	-2.69389	1.64088e-79	9.23301e-78	Down
AC137834.2	4.85254	5.15516e-79	2.86493e-77	Up
GAS1RR	-2.30313	1.71795e-78	9.48877e-77	Down
AL354863.1	-4.99193	4.11438e-78	2.23143e-76	Down
AC105999.2	-5.70614	1.14506e-77	6.13627e-76	Down
AC087762.1	-3.0341	1.30978e-77	6.97749e-76	Down
AL161668.3	-3.93166	9.3399e-77	4.9463e-75	Down
AL031123.2	-2.09528	2.09253e-76	1.1017e-74	Down
AC026369.2	3.45849	5.47339e-75	2.84838e-73	Up
AC020779.2	-2.23667	5.81993e-75	3.01131e-73	Down
AL513283.1	-3.14519	1.08406e-74	5.54532e-73	Down
AC104794.4	-2.34094	3.10352e-74	1.56972e-72	Down
PROX1-AS1	-4.19266	5.00215e-74	2.51589e-72	Down
AC117498.2	-2.31652	5.8097e-74	2.90582e-72	Down
AC138207.5	2.13902	1.77486e-73	8.8282e-72	Up
AC107067.1	-2.64936	2.14378e-73	1.06047e-71	Down
AL024508.2	-2.06532	2.68015e-73	1.31855e-71	Down
AC090673.1	-3.47191	4.94535e-73	2.41973e-71	Down
AL390760.1	-2.85365	1.56725e-72	7.50528e-71	Down
AL021068.1	-2.59727	7.11723e-72	3.39029e-70	Down
AC105094.2	-3.2306	7.79094e-72	3.69168e-70	Down
AC093523.1	-3.2425	8.87916e-72	4.18529e-70	Down
AC105398.1	-4.75862	1.42478e-71	6.6809e-70	Down
LINC00887	4.80199	3.08186e-71	1.43021e-69	Up
LINC00380	-3.38546	3.78198e-71	1.74611e-69	Down
AC090001.1	-2.66614	5.56104e-70	2.52859e-68	Down
LINC02332	-3.08974	1.59345e-69	7.20896e-68	Down
AP000757.1	-3.02564	2.01194e-69	9.01169e-68	Down
LINC01758	-3.61502	2.72451e-69	1.2143e-67	Down
AC046195.1	-3.21293	9.28366e-69	4.07711e-67	Down
LINC01991	-4.89252	2.11182e-68	9.14073e-67	Down
LINC01658	-3.35148	2.81675e-68	1.21336e-66	Down
AC005722.2	-2.62104	4.42499e-68	1.89706e-66	Down
COL18A1-AS1	-2.69993	1.72313e-67	7.31759e-66	Down
AC241644.2	-3.5216	1.95286e-67	8.25429e-66	Down
AC069209.1	2.80071	1.99415e-67	8.38942e-66	Up
AP003071.4	-2.923	4.48493e-67	1.86934e-65	Down
AC015522.1	-5.01655	1.7711e-66	7.24782e-65	Down
SFTA1P	4.66559	1.91856e-66	7.81576e-65	Up
AC019069.1	3.119	3.54624e-66	1.4317e-64	Up
AC079760.2	4.88355	4.51527e-66	1.81478e-64	Up
AC007406.3	3.19933	6.76102e-66	2.70531e-64	Up
AC104237.3	-4.64002	1.06575e-65	4.24556e-64	Down
LINC00299	3.53298	2.61296e-65	1.03632e-63	Up
AC022431.2	-2.91801	2.73678e-65	1.08067e-63	Down
SNHG12	2.63813	2.95903e-65	1.16333e-63	Up
HIF1A-AS2	3.78141	7.31171e-65	2.84967e-63	Up
AL162727.1	-2.2793	1.80191e-64	6.99249e-63	Down
AC074033.2	-2.93689	3.33372e-64	1.28263e-62	Down
LINC00487	3.50694	3.59743e-64	1.3782e-62	Up
LINC02417	-3.75794	8.90638e-64	3.36908e-62	Down
AC105020.1	3.14586	1.2991e-63	4.89364e-62	Up
AC092325.1	-4.90517	2.23627e-63	8.38881e-62	Down
AC078802.1	-2.0826	5.8306e-63	2.17813e-61	Down
FRY-AS1	-2.14089	1.3692e-62	5.0728e-61	Down
AC005264.1	3.48504	1.81932e-62	6.71283e-61	Up
AL390294.1	-4.85427	1.88086e-62	6.91158e-61	Down
AF241728.1	-2.15578	2.01126e-62	7.33093e-61	Down
PTCSC3	-3.67272	8.54187e-62	3.05168e-60	Down
LINC01702	-3.09797	8.86236e-62	3.15367e-60	Down
BVES-AS1	-2.33461	1.22742e-61	4.35059e-60	Down
AC124861.1	-3.02588	1.52634e-61	5.38887e-60	Down
AL161719.1	-2.11966	1.57631e-61	5.54356e-60	Down
PWRN3	-3.91861	1.65556e-61	5.79963e-60	Down
AC013460.1	-2.38997	2.97909e-61	1.03956e-59	Down
AC019197.1	-2.88888	9.99909e-61	3.46238e-59	Down
AP001094.2	2.38277	1.21323e-60	4.18495e-59	Up
AL139039.3	-3.15966	2.6597e-60	9.10467e-59	Down
DGCR10	3.22683	3.01615e-60	1.02858e-58	Up
MYCNOS	-2.74579	3.30149e-60	1.12163e-58	Down
AC078883.3	2.61997	4.37586e-60	1.48105e-58	Up
AL109976.1	-2.24623	5.88134e-60	1.98313e-58	Down
AC018541.1	-3.65491	9.43062e-60	3.16806e-58	Down
LINC02499	-3.92106	1.70766e-59	5.69411e-58	Down
DLG1-AS1	-2.42033	2.01471e-59	6.69316e-58	Down
AC103563.7	-3.18781	2.1636e-59	7.16135e-58	Down
AC008892.1	-2.9205	3.35661e-59	1.1029e-57	Down
AC099552.1	-4.04589	3.3713e-59	1.1037e-57	Down
AL590644.1	6.91045	3.73985e-59	1.21992e-57	Up
AL109615.3	2.62522	4.15317e-59	1.34985e-57	Up
AC005082.1	-3.104	4.90227e-59	1.5819e-57	Down
AL135785.1	-3.45695	5.38131e-59	1.73028e-57	Down
LINC01943	2.88427	7.67363e-59	2.45857e-57	Up
LMO7-AS1	-2.54653	1.07902e-58	3.42055e-57	Down
AC104237.2	-4.48284	1.25169e-58	3.94397e-57	Down
SSTR5-AS1	-3.9664	1.30043e-58	4.06518e-57	Down
SEMA3B-AS1	-2.95624	2.7144e-58	8.42682e-57	Down
OSTM1-AS1	8.39699	4.85527e-58	1.49188e-56	Up
LINC02348	5.47529	6.27499e-58	1.92156e-56	Up
LINC01317	-2.46564	1.4971e-57	4.55352e-56	Down
AP003559.1	-3.23842	2.01833e-57	6.11819e-56	Down
CHRM3-AS2	-2.10023	4.64689e-57	1.39919e-55	Down
AL392089.1	-2.82345	4.9395e-57	1.47742e-55	Down
AL109933.1	-3.99501	5.87157e-57	1.75039e-55	Down
HOXB-AS3	-2.69238	1.77182e-56	5.23005e-55	Down
LINC02188	3.55194	2.00928e-56	5.91163e-55	Up
L3MBTL4-AS1	2.53167	2.23965e-56	6.56795e-55	Up
AL162725.2	-4.883	2.24761e-56	6.56988e-55	Down
ENO1-AS1	-2.0008	2.33499e-56	6.80321e-55	Down
AC108463.3	3.10628	3.95747e-56	1.14563e-54	Up
HCG27	2.48856	5.6318e-56	1.6251e-54	Up
AC025580.3	3.38879	8.78305e-56	2.52632e-54	Up
DPP9-AS1	2.67945	9.82531e-56	2.81131e-54	Up
FAM13A-AS1	2.05053	9.8363e-56	2.81131e-54	Up
AL162724.2	2.71208	1.59442e-55	4.52825e-54	Up
PHKA2-AS1	2.41007	2.18858e-55	6.19614e-54	Up
AL034399.2	6.04434	2.22808e-55	6.28821e-54	Up
AC103949.1	-2.70764	3.08857e-55	8.68951e-54	Down
AC006064.3	2.31781	3.48575e-55	9.7764e-54	Up
EIPR1-IT1	-2.57239	4.19749e-55	1.1736e-53	Down
AC109826.1	2.5795	4.41241e-55	1.22987e-53	Up
AC079385.2	-2.37146	4.77678e-55	1.32733e-53	Down
LINC00645	-4.28535	4.89172e-55	1.35508e-53	Down
AC068473.4	-3.24205	9.07329e-55	2.50573e-53	Down
AL031123.1	-3.45974	3.82373e-54	1.04003e-52	Down
LINC00461	-3.60573	4.55653e-54	1.23562e-52	Down
AC007881.3	-2.17814	6.42528e-54	1.73714e-52	Down
AC078906.1	3.7551	7.63248e-54	2.05144e-52	Up
AC010273.2	-2.56156	1.41355e-53	3.77633e-52	Down
AC010329.1	-4.36635	1.57258e-53	4.18874e-52	Down
LINC01031	-2.49457	3.22659e-53	8.51877e-52	Down
AC026462.3	-2.53366	3.78401e-53	9.96124e-52	Down
LINC01751	4.40398	5.36567e-53	1.40021e-51	Up
LINC02292	-2.41107	8.03246e-53	2.08404e-51	Down
AC008105.3	3.40406	9.79849e-53	2.52767e-51	Up
LINC00473	-3.75691	9.89644e-53	2.54565e-51	Down
AC128707.1	-3.54741	1.68688e-52	4.29011e-51	Down
AC007938.1	-2.70305	2.01345e-52	5.07761e-51	Down
AL031275.1	-2.19008	2.13272e-52	5.36337e-51	Down
AC108156.1	-3.0305	2.59128e-52	6.49841e-51	Down
TRG-AS1	2.304	4.08337e-52	1.02118e-50	Up
AL356364.1	-3.95632	4.70947e-52	1.1745e-50	Down
AC079015.1	2.92681	6.87639e-52	1.70077e-50	Up
LINC02198	-2.22158	6.96336e-52	1.71757e-50	Down
RNF157-AS1	-2.36114	8.27028e-52	2.03435e-50	Down
YEATS2-AS1	2.04987	8.47988e-52	2.08023e-50	Up
AL683807.1	3.89526	9.87799e-52	2.41662e-50	Up
AC106892.1	-4.59517	1.60587e-51	3.91806e-50	Down
AC135050.3	2.67778	2.05431e-51	4.97175e-50	Up
AC008555.2	2.09744	2.85351e-51	6.85071e-50	Up
AC011239.1	-3.23075	4.64695e-51	1.10972e-49	Down
AC068858.1	5.42767	6.08081e-51	1.44829e-49	Up
AP003555.2	3.38939	6.26624e-51	1.48852e-49	Up
LINC02138	-3.95582	7.9471e-51	1.87789e-49	Down
LINC02343	-4.7457	8.51873e-51	2.0077e-49	Down
LINC01224	-2.82824	1.4184e-50	3.31684e-49	Down
AC061975.7	-5.16987	1.65567e-50	3.85169e-49	Down
AC011297.1	-3.76611	4.01676e-50	9.32034e-49	Down
C15orf56	-3.2461	9.1907e-50	2.12709e-48	Down
LINC00410	-3.59124	9.56237e-50	2.20744e-48	Down
AC009123.1	-2.78771	1.10003e-49	2.52643e-48	Down
AL121957.1	-2.65345	1.20027e-49	2.74964e-48	Down
AL353801.1	-2.33753	1.31867e-49	3.01319e-48	Down
AC073115.2	6.10512	1.4163e-49	3.21994e-48	Up
PCED1B-AS1	2.36004	2.21793e-49	5.00452e-48	Up
AL365356.4	2.83108	2.47917e-49	5.57998e-48	Up
LINP1	3.35871	3.37561e-49	7.55985e-48	Up
NAV2-AS3	-3.30664	3.79429e-49	8.45544e-48	Down
FO393401.1	2.0482	4.49018e-49	9.95691e-48	Up
LINC02061	-3.39948	5.498e-49	1.21618e-47	Down
AL118508.1	-2.88938	5.65136e-49	1.24704e-47	Down
AP003469.2	3.00533	6.90622e-49	1.52021e-47	Up
AC025265.1	3.44668	1.12905e-48	2.47319e-47	Up
TTLL11-IT1	-2.05268	2.17496e-48	4.71836e-47	Down
PRR7-AS1	2.72343	2.21057e-48	4.78408e-47	Up
AL121796.1	-3.29255	2.42507e-48	5.22318e-47	Down
AC243773.2	-4.29234	2.64381e-48	5.68071e-47	Down
FAM3D-AS1	-2.71691	2.87761e-48	6.16837e-47	Down
LINC00943	3.4851	3.15347e-48	6.74362e-47	Up
C20orf197	2.28879	3.43215e-48	7.32218e-47	Up
LINC01589	-2.70858	7.09657e-48	1.50685e-46	Down
LINC01649	-2.52174	1.11794e-47	2.34066e-46	Down
AC022509.1	4.40745	1.51263e-47	3.15968e-46	Up
LINC01094	2.56256	2.0914e-47	4.35854e-46	Up
LINC02012	-2.45117	2.13211e-47	4.43312e-46	Down
MIR155HG	2.88543	3.03604e-47	6.29804e-46	Up
AC092809.4	2.1721	4.0692e-47	8.42184e-46	Up
AC083841.1	-3.36437	4.45149e-47	9.19191e-46	Down
AC145098.1	2.19342	1.94675e-46	3.96529e-45	Up
AC073115.1	5.29985	2.73951e-46	5.55492e-45	Up
AC073218.1	2.78694	3.8845e-46	7.85892e-45	Up
LUCAT1	4.94018	5.2549e-46	1.05839e-44	Up
AL117335.1	2.45419	6.22431e-46	1.25084e-44	Up
MIAT	3.97809	7.62447e-46	1.5288e-44	Up
AL109615.2	4.27248	9.88911e-46	1.96973e-44	Up
AC016026.1	2.3511	1.09407e-45	2.17438e-44	Up
AL136088.1	-3.65654	1.16599e-45	2.3122e-44	Down
AC093496.1	-3.45605	1.53672e-45	3.034e-44	Down
AC015977.2	5.15484	2.00142e-45	3.94284e-44	Up
AL021328.1	3.48504	2.54238e-45	4.9976e-44	Up
AL133415.1	2.36585	3.84403e-45	7.49087e-44	Up
AP006333.2	-3.61358	4.86517e-45	9.4399e-44	Down
AC107021.2	2.56676	5.01413e-45	9.708e-44	Up
DLEU7-AS1	3.30646	5.51691e-45	1.06521e-43	Up
AP005229.1	-3.79721	5.52543e-45	1.06521e-43	Down
AP001033.1	-2.09358	8.56702e-45	1.64805e-43	Down
LINC00944	3.53019	9.38897e-45	1.80232e-43	Up
AC114803.1	4.35048	1.47286e-44	2.79751e-43	Up
KCNMA1-AS1	3.59776	1.84573e-44	3.48366e-43	Up
AC122134.1	4.21338	2.54315e-44	4.77e-43	Up
AC008659.1	4.06459	2.68027e-44	5.01672e-43	Up
AC007938.4	-2.60365	2.96542e-44	5.53893e-43	Down
LINC01704	2.93728	3.84003e-44	7.14294e-43	Up
AL162419.1	-2.13189	4.46608e-44	8.29033e-43	Down
AC243829.4	4.2834	5.41949e-44	1.00174e-42	Up
AC087164.1	2.00023	8.91095e-44	1.6306e-42	Up
AP004247.2	3.60962	9.03284e-44	1.64955e-42	Up
ARHGEF26-AS1	-2.40615	1.45765e-43	2.64049e-42	Down
AL662844.3	2.53966	1.54666e-43	2.7961e-42	Up
AC073218.2	4.52262	1.83235e-43	3.29933e-42	Up
LINC01738	3.58323	1.88853e-43	3.39371e-42	Up
AC005281.1	-2.8949	2.13214e-43	3.82384e-42	Down
AL590666.2	2.62365	3.08011e-43	5.49113e-42	Up
AL096799.1	4.12209	3.33881e-43	5.94058e-42	Up
AP005233.2	6.47491	3.58132e-43	6.34696e-42	Up
AC156455.1	2.67935	3.76746e-43	6.66375e-42	Up
CALML3-AS1	-2.50277	5.58742e-43	9.80575e-42	Down
AP000439.2	5.87942	7.59528e-43	1.3252e-41	Up
LINC00861	2.44789	7.94145e-43	1.38292e-41	Up
AL162274.1	2.44649	1.04516e-42	1.80953e-41	Up
AC026471.3	-2.51818	1.31102e-42	2.25681e-41	Down
AC104984.4	-3.26718	1.46442e-42	2.51606e-41	Down
AC009084.1	4.38179	1.82817e-42	3.13505e-41	Up
Z99289.1	2.75016	2.57222e-42	4.4026e-41	Up
AL031595.2	2.80045	3.96051e-42	6.74035e-41	Up
AC011899.2	2.48287	4.54837e-42	7.72623e-41	Up
AC004921.1	2.06791	6.61001e-42	1.11861e-40	Up
AC008750.1	3.39601	7.08874e-42	1.19737e-40	Up
AC105105.2	2.57727	8.68502e-42	1.46426e-40	Up
AC015911.3	2.53692	9.14801e-42	1.53943e-40	Up
LINC00955	-3.21221	1.03272e-41	1.73138e-40	Down
LINC00158	3.92111	1.49584e-41	2.49853e-40	Up
MCF2L-AS1	-2.4364	1.93612e-41	3.21011e-40	Down
AP002884.3	2.26436	2.19801e-41	3.63763e-40	Up
AC073257.2	2.97044	2.2887e-41	3.78076e-40	Up
AC147651.3	2.17241	3.063e-41	5.03215e-40	Up
AC243964.2	-2.02316	3.21953e-41	5.27968e-40	Down
AC026495.1	-2.67831	3.3658e-41	5.50951e-40	Down
AL023653.1	2.16498	3.68982e-41	6.02893e-40	Up
AP003721.3	-2.55113	3.70356e-41	6.04042e-40	Down
AC004494.1	2.45515	3.78149e-41	6.15638e-40	Up
LINC02310	4.20816	4.43591e-41	7.20875e-40	Up
MMP2-AS1	4.20642	4.63628e-41	7.5208e-40	Up
AP006284.1	3.21714	7.10119e-41	1.14574e-39	Up
AC008760.2	4.77795	7.58756e-41	1.22202e-39	Up
AC018553.1	2.37336	9.03953e-41	1.45327e-39	Up
LINC01928	-3.7408	9.1551e-41	1.46922e-39	Down
AC002401.1	-2.67517	1.24629e-40	1.98943e-39	Down
AC020907.4	2.54807	1.38501e-40	2.20305e-39	Up
Z94721.1	2.34836	1.40025e-40	2.22336e-39	Up
LINC00462	5.0082	1.44058e-40	2.27936e-39	Up
AC008403.3	-2.64636	1.83664e-40	2.89079e-39	Down
IFT74-AS1	-2.11424	2.75784e-40	4.31806e-39	Down
AL080317.1	2.35699	2.88013e-40	4.5017e-39	Up
AC084117.1	2.71209	3.65859e-40	5.68882e-39	Up
AL137025.1	-2.05224	4.41935e-40	6.85989e-39	Down
LINC00173	2.79491	4.87319e-40	7.55136e-39	Up
GACAT2	4.98142	4.97004e-40	7.6882e-39	Up
AC010336.2	-2.00607	6.13519e-40	9.47429e-39	Down
WT1-AS	-2.91186	6.87245e-40	1.05478e-38	Down
BX547991.1	-3.14139	6.87722e-40	1.05478e-38	Down
AC137932.2	2.04898	1.05504e-39	1.6072e-38	Up
AC012645.3	2.70052	1.13449e-39	1.72531e-38	Up
LINC01268	2.01583	1.21673e-39	1.84725e-38	Up
AP001029.2	2.1678	1.29736e-39	1.95975e-38	Up
AP002518.1	3.37205	1.3559e-39	2.04475e-38	Up
Z93403.1	-3.17048	1.38917e-39	2.09142e-38	Down
AC093849.1	3.22043	1.40767e-39	2.11574e-38	Up
AC025171.4	2.06149	1.51492e-39	2.27313e-38	Up
AC092296.1	-2.09611	1.78269e-39	2.66605e-38	Down
AC004870.4	-3.2083	2.37398e-39	3.53856e-38	Down
AP000864.1	3.87697	3.33141e-39	4.94113e-38	Up
AC069120.1	-2.89318	3.53256e-39	5.23086e-38	Down
AL359853.1	3.08304	4.29325e-39	6.33641e-38	Up
AC108174.1	-2.87779	4.41057e-39	6.48829e-38	Down
LINC01561	-3.12	4.89095e-39	7.17153e-38	Down
AC018730.1	-2.07238	6.86942e-39	1.00073e-37	Down
PSORS1C3	2.78917	1.083e-38	1.56757e-37	Up
PCAT18	-2.07614	1.0937e-38	1.58051e-37	Down
LINC01182	-2.19139	1.27905e-38	1.84245e-37	Down
BX255923.1	-2.85594	1.78778e-38	2.55889e-37	Down
AC009159.2	2.52406	2.19291e-38	3.12881e-37	Up
LINC00051	-3.11763	2.31754e-38	3.30139e-37	Down
AP003717.1	4.44103	2.57353e-38	3.65449e-37	Up
AC022144.1	2.00545	2.82607e-38	4.00048e-37	Up
AC092683.1	2.28028	3.2749e-38	4.62856e-37	Up
AP003110.1	-2.18161	3.4707e-38	4.88994e-37	Down
AF111169.4	2.13271	4.72628e-38	6.60725e-37	Up
AC011899.3	2.61414	4.93919e-38	6.89419e-37	Up
AC078864.1	2.4439	5.33592e-38	7.43643e-37	Up
AC012613.2	4.02004	7.56601e-38	1.04795e-36	Up
AL356740.1	-2.74611	8.04143e-38	1.11209e-36	Down
LINC02041	3.26446	8.61518e-38	1.18597e-36	Up
AC084880.3	3.16596	1.02184e-37	1.39812e-36	Up
AC004080.4	-2.18701	1.02509e-37	1.40043e-36	Down
AC023024.1	2.63664	1.10073e-37	1.5015e-36	Up
AC011700.1	-3.55114	1.17557e-37	1.60116e-36	Down
AC105411.1	2.15205	1.22269e-37	1.66282e-36	Up
AC007342.4	-3.18678	1.24305e-37	1.68796e-36	Down
LINC01480	2.30127	1.24587e-37	1.68924e-36	Up
AL391261.2	-2.02642	1.58452e-37	2.14517e-36	Down
AC093802.1	-2.79097	1.98194e-37	2.67919e-36	Down
KCCAT198	2.8568	2.1083e-37	2.83723e-36	Up
AC004585.1	2.91262	2.4468e-37	3.27318e-36	Up
AC004687.1	2.91256	2.48296e-37	3.31663e-36	Up
AL117382.1	-3.27806	2.70358e-37	3.60597e-36	Down
AC105105.1	2.90297	2.7713e-37	3.69084e-36	Up
LINC01428	3.39881	2.7827e-37	3.70053e-36	Up
LINC01546	2.74223	3.45592e-37	4.58904e-36	Up
AL022322.1	2.26732	4.6023e-37	6.06655e-36	Up
PP14571	-2.14937	6.45677e-37	8.46147e-36	Down
AC125618.1	-2.02401	7.75707e-37	1.0136e-35	Down
LINC02521	2.5809	8.14216e-37	1.06237e-35	Up
AC005387.2	2.1855	1.13281e-36	1.47167e-35	Up
AL162724.1	3.35625	1.38423e-36	1.79055e-35	Up
AC120042.1	-2.69625	1.92283e-36	2.47657e-35	Down
AC004847.1	2.60477	2.5879e-36	3.32366e-35	Up
LINC00475	3.29001	2.91266e-36	3.7301e-35	Up
CFLAR-AS1	2.04769	3.18687e-36	4.06394e-35	Up
AL390729.1	2.92842	3.1978e-36	4.07211e-35	Up
LINC01727	-2.29148	3.33735e-36	4.24381e-35	Down
AC061975.6	-3.66529	3.41972e-36	4.34242e-35	Down
LINC01780	-2.03729	3.81355e-36	4.82889e-35	Down
LINC02099	3.55818	4.57914e-36	5.79017e-35	Up
LINC02526	3.6884	4.72481e-36	5.96331e-35	Up
ITGB2-AS1	2.41426	4.72932e-36	5.96331e-35	Up
AL596442.2	2.40021	5.23997e-36	6.58874e-35	Up
AL365181.2	2.70924	5.49323e-36	6.89757e-35	Up
GLIS3-AS1	-2.12557	6.34837e-36	7.96022e-35	Down
AC000067.1	2.94252	6.56204e-36	8.2167e-35	Up
AL356218.1	-2.0329	1.06634e-35	1.32784e-34	Down
ENO1-IT1	2.02552	1.37622e-35	1.70194e-34	Up
AC090337.1	2.96645	1.40657e-35	1.7347e-34	Up
AL049629.1	-2.52969	1.48452e-35	1.82833e-34	Down
AC007342.5	-2.88977	1.56013e-35	1.91884e-34	Down
AC004832.6	2.79136	1.64276e-35	2.01771e-34	Up
AC073324.2	4.59943	1.77362e-35	2.17546e-34	Up
LINC01271	2.63743	1.84602e-35	2.26119e-34	Up
LINC00871	-3.90736	1.92721e-35	2.35742e-34	Down
SLC12A5-AS1	3.03863	2.28037e-35	2.78186e-34	Up
LNX1-AS2	-2.12037	2.48115e-35	3.01862e-34	Down
AL365181.3	2.38868	2.79911e-35	3.39171e-34	Up
AC004253.1	2.01359	3.15472e-35	3.81746e-34	Up
AL078604.2	2.90943	3.54508e-35	4.27833e-34	Up
PCAT14	-3.21941	4.56359e-35	5.49278e-34	Down
SIRPG-AS1	4.26404	5.08676e-35	6.10615e-34	Up
LINC00343	-2.66755	6.24558e-35	7.46732e-34	Down
AC099684.1	-3.02289	7.35132e-35	8.75449e-34	Down
LINC00602	-3.11925	7.64622e-35	9.09365e-34	Down
TCL6	-2.80837	7.70379e-35	9.15003e-34	Down
AL049555.1	-3.43789	8.49864e-35	1.00675e-33	Down
PWRN1	-2.8361	8.54071e-35	1.00908e-33	Down
PDYN-AS1	-2.40795	8.88774e-35	1.04733e-33	Down
AC244035.2	2.74933	9.15946e-35	1.07794e-33	Up
AC008609.1	4.16864	1.55107e-34	1.81354e-33	Up
LINC01706	4.00453	1.66284e-34	1.9417e-33	Up
AC092769.1	-3.24997	1.9531e-34	2.27474e-33	Down
AC023825.2	3.21496	2.14928e-34	2.49677e-33	Up
AL445471.1	3.03053	2.28217e-34	2.64773e-33	Up
AC026369.3	3.43314	2.31916e-34	2.68718e-33	Up
LINC00881	3.42944	2.33174e-34	2.69828e-33	Up
AL161937.2	2.3731	2.38125e-34	2.75204e-33	Up
AC105105.3	4.10425	2.4414e-34	2.81794e-33	Up
AC068492.1	4.4351	2.62406e-34	3.02489e-33	Up
AL137793.1	-2.67816	2.97899e-34	3.4209e-33	Down
AL450322.2	3.57954	4.23897e-34	4.84307e-33	Up
LINC01621	-2.40759	4.51328e-34	5.14343e-33	Down
AL031665.1	2.55321	4.67526e-34	5.31457e-33	Up
LINC01659	-2.39715	5.06564e-34	5.75107e-33	Down
CASC11	2.11087	5.4096e-34	6.12612e-33	Up
AC245884.8	2.0387	6.23106e-34	7.03867e-33	Up
AC007728.2	2.0249	6.25268e-34	7.05425e-33	Up
AP007216.2	3.05718	8.52947e-34	9.57491e-33	Up
AL035661.1	-3.49904	1.37751e-33	1.53867e-32	Down
LINC02076	2.54679	1.48827e-33	1.66033e-32	Up
AC067945.3	2.22974	1.6704e-33	1.85662e-32	Up
AC103563.2	-2.68785	1.756e-33	1.94696e-32	Down
LINC00426	2.19981	1.77345e-33	1.96389e-32	Up
AC137770.1	3.08786	1.77986e-33	1.96856e-32	Up
AC122710.2	2.76127	2.15761e-33	2.38343e-32	Up
LINC01517	-2.61498	2.54585e-33	2.80542e-32	Down
AC008875.1	2.21758	2.73518e-33	3.01037e-32	Up
AC116914.2	2.01317	3.23088e-33	3.53864e-32	Up
GRPEL2-AS1	2.50778	3.3812e-33	3.69878e-32	Up
SMIM25	2.36908	3.87947e-33	4.23214e-32	Up
AC084876.1	2.23818	3.88287e-33	4.23214e-32	Up
AC009102.2	-2.12996	4.15123e-33	4.51916e-32	Down
AC007991.4	3.96266	4.83609e-33	5.2268e-32	Up
AC007278.1	2.58198	7.24198e-33	7.80833e-32	Up
AC008742.1	3.2695	7.3622e-33	7.92846e-32	Up
AC108025.2	4.87679	7.67948e-33	8.26026e-32	Up
LINC01968	-2.47775	7.78275e-33	8.36135e-32	Down
AL161935.1	2.24988	7.92349e-33	8.5024e-32	Up
PAQR9-AS1	3.86952	8.0006e-33	8.57493e-32	Up
AC022509.2	2.57539	8.73613e-33	9.35213e-32	Up
AC006272.1	2.33719	1.02005e-32	1.08939e-31	Up
AC132872.3	2.04209	1.12613e-32	1.20125e-31	Up
AL360182.2	3.29722	1.31108e-32	1.39523e-31	Up
LAMA5-AS1	2.61327	1.39283e-32	1.48048e-31	Up
AL358334.3	2.95959	2.07305e-32	2.18289e-31	Up
AC034238.1	3.17651	2.26504e-32	2.38226e-31	Up
LINC02473	3.94459	2.4032e-32	2.52462e-31	Up
AL355102.4	-2.77571	3.54081e-32	3.69385e-31	Down
Z97192.3	2.52607	4.73633e-32	4.91825e-31	Up
AC007336.2	3.97536	5.06401e-32	5.24641e-31	Up
LINC01833	-2.90384	5.09836e-32	5.27592e-31	Down
U62317.2	2.2542	6.34603e-32	6.55198e-31	Up
AP001010.1	2.4858	7.81373e-32	8.03966e-31	Up
LINC01744	3.43924	1.17037e-31	1.19195e-30	Up
AC110799.1	3.02203	1.53668e-31	1.56148e-30	Up
AC010519.1	2.25621	1.67856e-31	1.70373e-30	Up
AC124944.1	2.53417	1.76534e-31	1.78979e-30	Up
LINC02280	2.49424	2.29716e-31	2.31853e-30	Up
AL122125.1	2.36653	2.97585e-31	3.00018e-30	Up
AC105105.4	2.86689	3.07467e-31	3.09634e-30	Up
AC025154.2	-4.08663	3.13134e-31	3.14988e-30	Down
Z82246.1	-2.02056	3.17231e-31	3.18753e-30	Down
AC091976.1	-2.00027	3.26721e-31	3.27923e-30	Down
AC060234.2	2.14062	3.34914e-31	3.35772e-30	Up
LINC01510	-2.23637	3.7846e-31	3.79008e-30	Down
AC099552.3	-4.281	4.49726e-31	4.49377e-30	Down
AC104072.1	-4.27366	4.5752e-31	4.56658e-30	Down
TRPC7-AS2	-2.68911	4.87983e-31	4.86524e-30	Down
LINC01150	2.08074	5.03257e-31	5.01197e-30	Up
AC091887.1	2.00266	5.18591e-31	5.15897e-30	Up
LINC02073	3.04763	5.60084e-31	5.55947e-30	Up
AL606519.1	-3.40887	6.02907e-31	5.9648e-30	Down
AC099568.1	2.56684	6.55893e-31	6.47565e-30	Up
LINC01783	-2.33149	6.70149e-31	6.60827e-30	Down
AC026316.3	-2.66386	7.12575e-31	7.01894e-30	Down
C15orf54	2.47108	7.23645e-31	7.12019e-30	Up
LINC01871	2.13345	7.41843e-31	7.29128e-30	Up
AC083967.1	5.26213	7.67446e-31	7.52649e-30	Up
AC004221.1	-2.03175	8.31316e-31	8.13515e-30	Down
LINC01447	-2.26806	8.65874e-31	8.46413e-30	Down
AC074327.1	2.96604	8.79535e-31	8.58835e-30	Up
LINC01615	3.41171	8.88204e-31	8.6636e-30	Up
AL138930.1	2.89555	8.99352e-31	8.75337e-30	Up
EGFR-AS1	4.73106	1.19085e-30	1.1553e-29	Up
AC007834.1	-2.30847	1.33605e-30	1.29199e-29	Down
AC004817.3	4.18998	1.37392e-30	1.32577e-29	Up
AL731567.1	2.49432	1.45842e-30	1.4058e-29	Up
AC016773.1	2.15023	1.60794e-30	1.54826e-29	Up
USP30-AS1	2.13473	1.87336e-30	1.79807e-29	Up
AC007991.2	3.82533	2.22659e-30	2.12802e-29	Up
AP001995.2	2.70224	2.2714e-30	2.16855e-29	Up
AC006369.1	2.16651	2.29745e-30	2.19109e-29	Up
AC073486.1	3.04606	2.50549e-30	2.38445e-29	Up
AC009549.1	2.16706	3.94344e-30	3.72929e-29	Up
ARAP1-AS2	2.20547	4.20223e-30	3.96569e-29	Up
AC087222.1	2.15396	4.48939e-30	4.22782e-29	Up
AL118505.1	-2.18475	5.87636e-30	5.51667e-29	Down
LINC01077	4.43635	5.89725e-30	5.53051e-29	Up
AC136475.3	3.49741	6.84449e-30	6.39886e-29	Up
NPSR1-AS1	-3.32252	6.97314e-30	6.51237e-29	Down
LINC01152	2.6568	7.29083e-30	6.79496e-29	Up
AC020978.5	-2.22378	9.01417e-30	8.37508e-29	Down
AC079584.2	2.7856	1.25615e-29	1.15872e-28	Up
AC017002.3	2.00183	1.62211e-29	1.49019e-28	Up
DUXAP8	2.50342	1.62975e-29	1.49568e-28	Up
PP12613	4.36709	2.01497e-29	1.84346e-28	Up
AL356356.1	2.12308	2.0169e-29	1.84346e-28	Up
OR7E47P	2.64215	2.04575e-29	1.86794e-28	Up
ASAP1-IT2	2.33273	2.08044e-29	1.89629e-28	Up
AC243829.2	3.76957	2.08362e-29	1.89674e-28	Up
LINC02446	3.15921	2.25516e-29	2.04463e-28	Up
LINC00284	-2.7988	2.30981e-29	2.09208e-28	Down
AC011383.1	2.88091	2.33061e-29	2.10879e-28	Up
AP000525.1	2.93986	3.03035e-29	2.72278e-28	Up
AC005920.3	-2.2897	3.09374e-29	2.77696e-28	Down
AC010463.2	3.05679	3.15414e-29	2.82835e-28	Up
AL590094.1	2.02986	3.18507e-29	2.85326e-28	Up
AC005064.1	-2.20697	3.39209e-29	3.03267e-28	Down
AL139275.2	-2.61753	3.57975e-29	3.18778e-28	Down
AC136601.1	3.93007	3.98462e-29	3.54132e-28	Up
AC093915.1	3.08489	4.21666e-29	3.74384e-28	Up
LINC02084	2.12284	4.40217e-29	3.90086e-28	Up
AC103957.2	-2.86341	5.48214e-29	4.8483e-28	Down
AC005220.1	-2.06849	5.55599e-29	4.90879e-28	Down
AC254629.1	3.66658	7.87295e-29	6.93543e-28	Up
AP001893.3	2.78519	8.05521e-29	7.08214e-28	Up
EGLN3-AS1	3.9517	8.73451e-29	7.65695e-28	Up
AC138207.1	2.20125	1.02141e-28	8.93659e-28	Up
AL499616.1	2.3863	1.03e-28	9.00302e-28	Up
AL031429.2	-2.14557	1.0851e-28	9.46626e-28	Down
AL031710.1	-2.56174	1.09162e-28	9.51394e-28	Down
AL356417.1	-2.14311	1.12255e-28	9.77397e-28	Down
AL450311.2	3.17427	1.40352e-28	1.2185e-27	Up
AL357514.1	5.06112	1.54731e-28	1.33947e-27	Up
AC009159.1	3.12479	2.03127e-28	1.74833e-27	Up
CHL1-AS1	-2.09702	2.5525e-28	2.1865e-27	Down
AP001995.1	2.41149	3.46949e-28	2.96074e-27	Up
AC105105.5	3.83732	3.64812e-28	3.11023e-27	Up
LINC01544	-3.17167	3.78046e-28	3.21696e-27	Down
AC012613.1	3.53233	3.82868e-28	3.25492e-27	Up
PLA2G4C-AS1	2.08235	4.85534e-28	4.09678e-27	Up
AC079313.1	2.33611	5.02142e-28	4.23295e-27	Up
AC125603.4	3.19148	5.72353e-28	4.81129e-27	Up
LINC01497	-2.95063	6.18254e-28	5.18263e-27	Down
AC110015.1	2.11794	6.22077e-28	5.20982e-27	Up
LINC02100	3.24249	6.65756e-28	5.56528e-27	Up
LINC02159	-2.15299	7.11419e-28	5.92498e-27	Down
AC002059.1	2.04768	8.44181e-28	6.97903e-27	Up
AC099684.2	-2.30808	8.9658e-28	7.39863e-27	Down
LINC01732	3.02805	9.38228e-28	7.72815e-27	Up
AC024361.3	2.378	1.05589e-27	8.68143e-27	Up
SLC9A3-AS1	2.6382	1.11382e-27	9.11614e-27	Up
AC069281.1	-2.26594	1.1536e-27	9.43314e-27	Down
AC092667.1	2.44506	1.17911e-27	9.63293e-27	Up
AL356652.1	2.32074	1.20122e-27	9.8047e-27	Up
AC005306.1	2.07122	1.26082e-27	1.02447e-26	Up
AC018695.6	3.63668	1.52572e-27	1.23415e-26	Up
AC093281.2	4.49688	1.5591e-27	1.26001e-26	Up
AC008735.1	2.09101	1.94134e-27	1.56472e-26	Up
AL161716.1	-3.24901	1.96714e-27	1.58409e-26	Down
AL450322.1	3.45655	2.20257e-27	1.77051e-26	Up
AP003774.4	2.16288	2.44446e-27	1.95796e-26	Up
LINC01684	2.07867	2.52061e-27	2.01716e-26	Up
AP002954.1	2.66212	3.7121e-27	2.95491e-26	Up
CHL1-AS2	-3.47269	3.9474e-27	3.13667e-26	Down
AC019257.1	2.07099	4.54848e-27	3.60793e-26	Up
AL121999.1	-2.24305	4.72931e-27	3.74806e-26	Down
LINC01033	2.98987	4.91504e-27	3.89183e-26	Up
LINC02081	3.5556	5.87942e-27	4.6432e-26	Up
AC012593.1	2.89199	6.28741e-27	4.94804e-26	Up
AC079209.1	2.6483	1.16709e-26	9.08148e-26	Up
LINC01146	2.16998	1.32881e-26	1.03132e-25	Up
AC137723.1	-2.76703	1.39371e-26	1.08075e-25	Down
AC022424.1	-2.31557	1.58638e-26	1.2291e-25	Down
PIK3CD-AS1	2.14319	1.69497e-26	1.30985e-25	Up
AC016405.3	2.20631	1.81147e-26	1.39749e-25	Up
AC011747.1	-2.0472	2.51475e-26	1.93176e-25	Down
AL121760.1	2.17152	2.53543e-26	1.94599e-25	Up
AC011510.1	2.49785	2.62302e-26	2.00979e-25	Up
AC004066.2	-2.30228	3.16519e-26	2.41698e-25	Down
AC004988.1	3.15073	4.04079e-26	3.05965e-25	Up
C2-AS1	3.4935	4.07602e-26	3.08373e-25	Up
AL031733.2	2.11975	4.14875e-26	3.13612e-25	Up
AC093583.1	-2.01833	4.22932e-26	3.19435e-25	Down
LINC01929	3.38522	4.8756e-26	3.66097e-25	Up
ASMTL-AS1	2.22235	6.1502e-26	4.59886e-25	Up
AL645939.5	2.59446	6.62029e-26	4.94626e-25	Up
AL356258.1	2.23286	6.64586e-26	4.96125e-25	Up
AC090164.2	3.53542	7.73994e-26	5.76366e-25	Up
AC015849.5	2.10026	8.38386e-26	6.22258e-25	Up
AC100803.3	2.4846	8.42163e-26	6.24546e-25	Up
AL592431.1	3.15405	1.03378e-25	7.64762e-25	Up
BX640515.1	4.27138	1.05843e-25	7.81713e-25	Up
LINC01678	2.05194	1.10998e-25	8.19114e-25	Up
AL591468.1	3.90517	1.14089e-25	8.40544e-25	Up
AC016027.2	2.65196	1.27064e-25	9.33842e-25	Up
LINC00704	3.60182	1.27837e-25	9.37991e-25	Up
AC013724.1	2.71265	1.32034e-25	9.64858e-25	Up
AL139125.1	2.22695	1.4617e-25	1.06556e-24	Up
LINC01857	2.68377	1.4848e-25	1.08153e-24	Up
TMEM246-AS1	-2.1205	1.53605e-25	1.11795e-24	Down
AC148477.2	-2.24798	1.56649e-25	1.13919e-24	Down
LINC01460	-2.06835	1.60551e-25	1.16567e-24	Down
FAM230C	-3.36845	1.87602e-25	1.35444e-24	Down
LINC00707	2.56926	1.93456e-25	1.39447e-24	Up
AC011466.3	2.05553	1.99154e-25	1.43324e-24	Up
PCAT29	2.2778	2.14108e-25	1.53717e-24	Up
AC133961.1	2.21036	2.17454e-25	1.55995e-24	Up
AC108676.1	2.08165	2.41512e-25	1.72841e-24	Up
AC092535.4	2.3808	2.53392e-25	1.81054e-24	Up
AC130469.1	2.56587	3.10847e-25	2.2123e-24	Up
AF064858.1	2.56919	3.3018e-25	2.34248e-24	Up
AC068196.1	2.63743	3.42216e-25	2.42405e-24	Up
AC068992.1	-2.10137	3.74995e-25	2.6479e-24	Down
AC091057.3	2.27799	3.83545e-25	2.70404e-24	Up
LY86-AS1	-2.11329	4.90741e-25	3.44898e-24	Down
TRPC7-AS1	-2.0633	5.30706e-25	3.72114e-24	Down
AL035665.1	2.71519	5.33326e-25	3.7337e-24	Up
AC044781.1	3.30325	5.74019e-25	4.00923e-24	Up
LNCSRLR	2.1521	6.45935e-25	4.50105e-24	Up
AC005899.1	2.15623	7.44138e-25	5.15526e-24	Up
LINC01638	3.88021	7.873e-25	5.44398e-24	Up
AC006064.1	2.03107	7.8917e-25	5.45272e-24	Up
AL158151.4	2.51757	9.84902e-25	6.76876e-24	Up
AC084116.3	-2.16035	9.88775e-25	6.79019e-24	Down
MRGPRF-AS1	-2.05361	1.08626e-24	7.44831e-24	Down
AC009093.1	2.12867	1.55854e-24	1.05979e-23	Up
SLC14A2-AS1	-2.07565	1.68069e-24	1.14026e-23	Down
AC107021.1	2.15313	1.69658e-24	1.14931e-23	Up
Z99289.2	2.849	1.78654e-24	1.20843e-23	Up
AC104316.2	3.29852	1.79412e-24	1.21265e-23	Up
CDKN2A-AS1	3.43322	1.82247e-24	1.23088e-23	Up
AC016205.1	2.13074	1.8742e-24	1.26487e-23	Up
LINC00237	-2.30888	2.19401e-24	1.47739e-23	Down
LINC01879	-2.35418	2.37579e-24	1.59741e-23	Down
AL772337.2	-2.04005	2.56243e-24	1.72161e-23	Down
AC093520.1	3.26784	3.21557e-24	2.14601e-23	Up
AL122058.1	-2.67538	3.32913e-24	2.21524e-23	Down
AC015819.2	2.33581	3.49568e-24	2.32263e-23	Up
AC097713.1	3.94838	3.67481e-24	2.43985e-23	Up
LINC01235	2.73414	3.8465e-24	2.55195e-23	Up
AL096865.1	2.05964	4.34848e-24	2.87863e-23	Up
AP000797.3	4.18813	4.41892e-24	2.92097e-23	Up
AC092143.4	2.32973	4.72032e-24	3.11791e-23	Up
AC011352.1	4.75959	4.733e-24	3.12399e-23	Up
LINC01934	2.31809	4.82756e-24	3.18407e-23	Up
CR559946.2	2.10353	4.8594e-24	3.20272e-23	Up
AP001257.1	2.60282	5.61904e-24	3.69527e-23	Up
AL139349.1	2.06804	7.12694e-24	4.67326e-23	Up
AC073130.1	2.59352	7.19855e-24	4.71678e-23	Up
C20orf203	2.31926	7.54877e-24	4.9319e-23	Up
LINC00544	2.87064	7.68138e-24	5.0149e-23	Up
AC011352.3	4.65112	8.73919e-24	5.689e-23	Up
LINC00298	2.77222	9.38819e-24	6.10707e-23	Up
AL136234.1	-2.06384	1.1187e-23	7.26144e-23	Down
IGF2BP2-AS1	-2.23612	1.19764e-23	7.75707e-23	Down
AC011824.2	-2.01622	1.34397e-23	8.67988e-23	Down
AC099786.2	5.81877	1.62557e-23	1.04685e-22	Up
AP001029.1	2.59074	2.01952e-23	1.29499e-22	Up
AC005757.1	3.12044	2.19084e-23	1.40286e-22	Up
ARHGAP26-AS1	2.64879	2.20893e-23	1.41243e-22	Up
AC008033.3	2.43411	2.40811e-23	1.5355e-22	Up
AC107464.1	2.74691	2.69663e-23	1.71332e-22	Up
Z97056.1	3.00731	3.81591e-23	2.41594e-22	Up
AC010267.1	4.36988	4.22236e-23	2.67139e-22	Up
LINC01163	3.16432	4.88407e-23	3.07277e-22	Up
AC087379.2	-2.569	6.22643e-23	3.90366e-22	Down
AC243829.1	2.87283	6.55247e-23	4.10236e-22	Up
LINC01260	2.1256	7.91117e-23	4.93243e-22	Up
AC093904.4	-3.28941	8.0862e-23	5.03458e-22	Down
AC103719.1	2.55847	8.63189e-23	5.37062e-22	Up
AC008750.2	2.48832	8.84141e-23	5.49719e-22	Up
LINC02036	2.20878	9.25861e-23	5.74468e-22	Up
LINC01700	2.92797	1.18671e-22	7.32782e-22	Up
AC024592.2	-2.39651	1.2374e-22	7.63556e-22	Down
AC098828.3	-2.23811	1.38294e-22	8.5045e-22	Down
AC007750.1	2.22115	1.44874e-22	8.90308e-22	Up
AL359399.1	2.87064	1.59543e-22	9.78449e-22	Up
AF127936.1	2.03236	1.64109e-22	1.00508e-21	Up
AC004263.2	2.09882	1.74745e-22	1.06877e-21	Up
AC114316.2	2.75275	2.20326e-22	1.34299e-21	Up
AC105446.1	2.3691	2.59463e-22	1.57409e-21	Up
AL590999.1	2.28968	2.71103e-22	1.6436e-21	Up
AF067845.1	-2.26077	3.07593e-22	1.85981e-21	Down
LINC01614	2.5339	3.17845e-22	1.92051e-21	Up
LINC01587	2.68435	3.39814e-22	2.04913e-21	Up
CLEC12A-AS1	2.29174	3.45576e-22	2.08109e-21	Up
AP003465.2	3.2459	3.71717e-22	2.23226e-21	Up
AC148477.4	-2.88541	5.54218e-22	3.30357e-21	Down
AL160290.2	2.54062	6.25179e-22	3.72008e-21	Up
AF064858.3	2.83893	6.53479e-22	3.88334e-21	Up
AP000897.2	2.42613	7.92315e-22	4.68366e-21	Up
Z98257.1	4.21824	8.27439e-22	4.88808e-21	Up
AL358234.1	-2.09937	8.67927e-22	5.11384e-21	Down
AC007639.1	2.58765	9.79739e-22	5.75006e-21	Up
F10-AS1	-2.00555	1.04206e-21	6.10385e-21	Down
SLC6A1-AS1	2.10457	1.0852e-21	6.34829e-21	Up
AC239798.2	2.12307	1.52367e-21	8.85008e-21	Up
AC069120.3	-2.3083	1.54129e-21	8.94665e-21	Down
AC099786.1	5.33203	1.59658e-21	9.25562e-21	Up
AC008649.1	3.06145	1.69491e-21	9.81935e-21	Up
AC093732.2	3.01967	1.70794e-21	9.88849e-21	Up
LINC00664	2.36111	1.81347e-21	1.0486e-20	Up
AP001605.1	2.82762	1.94255e-21	1.12252e-20	Up
AC104031.1	2.07484	2.32089e-21	1.33771e-20	Up
LINC02390	2.29201	2.46501e-21	1.41896e-20	Up
AC092436.4	2.7792	2.6522e-21	1.52379e-20	Up
INHBA-AS1	2.71564	2.69413e-21	1.54689e-20	Up
PCSK6-AS1	4.01307	2.75182e-21	1.578e-20	Up
AL033543.1	2.67435	3.16758e-21	1.8141e-20	Up
AFAP1-AS1	3.83406	4.25953e-21	2.42253e-20	Up
AL445686.2	-2.07777	4.69045e-21	2.66256e-20	Down
AC025811.1	-2.45782	4.75284e-21	2.69627e-20	Down
RAPGEF4-AS1	2.55101	5.13648e-21	2.90841e-20	Up
LINC01788	-2.13195	5.49442e-21	3.10523e-20	Down
AC140125.2	2.48464	5.87777e-21	3.30942e-20	Up
AC034236.3	2.39723	6.35136e-21	3.5716e-20	Up
AC004906.1	2.93666	7.52074e-21	4.2134e-20	Up
LINC01501	2.79632	7.54838e-21	4.22625e-20	Up
AC006148.2	3.85451	7.72482e-21	4.31966e-20	Up
AC048383.1	3.28139	7.85184e-21	4.38524e-20	Up
LINC01874	-2.89883	1.04823e-20	5.83266e-20	Down
LINC02015	2.38748	1.15563e-20	6.41836e-20	Up
AC068051.1	2.31778	1.29131e-20	7.14987e-20	Up
LINC02067	2.48979	1.92593e-20	1.05662e-19	Up
LINC01736	2.43217	2.02737e-20	1.10961e-19	Up
AL390115.1	3.72386	2.29872e-20	1.25655e-19	Up
AC122719.1	3.27551	2.37081e-20	1.29438e-19	Up
LINC02362	2.48522	2.42806e-20	1.32484e-19	Up
AC090877.2	-2.54375	2.65454e-20	1.44666e-19	Down
AC133644.2	3.02918	2.89835e-20	1.57381e-19	Up
AC004485.1	-2.01613	2.92158e-20	1.58547e-19	Down
LINC00460	4.8883	2.94273e-20	1.59599e-19	Up
LINC00160	3.89165	3.06753e-20	1.66167e-19	Up
AC122710.3	2.53467	3.49609e-20	1.88588e-19	Up
AC004000.1	2.32788	3.62801e-20	1.9547e-19	Up
LINC02195	3.01337	3.70925e-20	1.99727e-19	Up
AC117383.1	2.05044	3.78056e-20	2.03445e-19	Up
AC006262.1	3.03885	4.00074e-20	2.15165e-19	Up
NLGN1-AS1	4.26064	4.13889e-20	2.22329e-19	Up
AL078601.2	-2.06906	4.21658e-20	2.26368e-19	Down
AC245884.10	2.21738	4.71934e-20	2.53057e-19	Up
LINC01606	-3.3887	4.99054e-20	2.66646e-19	Down
LINC01358	3.17938	5.78948e-20	3.06965e-19	Up
AL353746.1	-2.29782	5.7882e-20	3.06965e-19	Down
AC096558.1	2.62687	7.21143e-20	3.80566e-19	Up
AP001341.1	3.82904	7.44377e-20	3.92597e-19	Up
AL355578.1	4.00987	8.47242e-20	4.45544e-19	Up
AC138512.1	-2.19843	9.41382e-20	4.94055e-19	Down
AC087284.1	2.66159	1.0027e-19	5.25456e-19	Up
LINC02363	2.02468	1.32047e-19	6.88772e-19	Up
AP005131.4	2.73223	2.03763e-19	1.05007e-18	Up
AP003100.1	4.193	2.19814e-19	1.1315e-18	Up
LINC01433	2.09039	2.30676e-19	1.18537e-18	Up
LINC00896	2.75343	2.53028e-19	1.29432e-18	Up
AL162457.1	2.5483	2.59812e-19	1.32752e-18	Up
AC026167.1	-2.71258	3.4701e-19	1.75908e-18	Down
AC036108.2	2.32258	3.56175e-19	1.8025e-18	Up
AC090282.1	2.77075	3.67463e-19	1.85858e-18	Up
Z97200.1	2.7102	4.16051e-19	2.09492e-18	Up
AC022893.2	-2.49237	4.61257e-19	2.31864e-18	Down
ELOVL2-AS1	2.97107	5.35736e-19	2.68106e-18	Up
AC025434.1	3.21909	6.25944e-19	3.11691e-18	Up
LINC00626	3.74981	6.42397e-19	3.1953e-18	Up
AL353681.1	2.05411	6.52522e-19	3.24208e-18	Up
AC010261.1	2.03038	6.60658e-19	3.27889e-18	Up
AC087318.1	4.11236	6.69195e-19	3.3176e-18	Up
AC000036.1	2.11549	7.69827e-19	3.79767e-18	Up
C3orf67-AS1	3.41913	7.89048e-19	3.88823e-18	Up
LINC01827	2.57271	8.22757e-19	4.04769e-18	Up
AC099066.2	2.93353	8.28628e-19	4.07435e-18	Up
AC126121.2	5.80999	8.33333e-19	4.09525e-18	Up
AL590004.4	2.44723	8.35427e-19	4.1033e-18	Up
AC093627.2	-2.59576	8.40488e-19	4.12141e-18	Down
AL162400.2	-3.70939	9.98774e-19	4.86841e-18	Down
AC079466.1	6.23092	1.02283e-18	4.98028e-18	Up
LINC01018	-2.1524	1.06716e-18	5.18491e-18	Down
AC013391.3	4.15661	1.56929e-18	7.55119e-18	Up
AC021087.4	3.76679	1.60315e-18	7.71004e-18	Up
AC007362.1	2.51385	1.87089e-18	8.94036e-18	Up
IL21-AS1	3.87185	1.92409e-18	9.18481e-18	Up
AC005186.1	2.43058	1.93798e-18	9.24623e-18	Up
LINC02541	2.29168	1.95115e-18	9.30413e-18	Up
AC012236.1	2.31215	2.12891e-18	1.01196e-17	Up
LINC00838	3.31267	2.18169e-18	1.03596e-17	Up
VCAN-AS1	2.39771	2.24851e-18	1.066e-17	Up
AP001180.4	2.87987	2.30135e-18	1.08933e-17	Up
AC079384.1	2.54446	2.37961e-18	1.12519e-17	Up
AC148477.3	-2.04086	2.5307e-18	1.19412e-17	Down
AC019117.2	3.82841	2.62973e-18	1.23761e-17	Up
NCF4-AS1	2.69127	3.23412e-18	1.51256e-17	Up
AL353804.2	2.06006	3.41283e-18	1.59283e-17	Up
AL590822.1	2.50465	3.5537e-18	1.65772e-17	Up
LINC02555	2.28606	3.81974e-18	1.77906e-17	Up
FGF12-AS2	2.06692	4.01031e-18	1.86588e-17	Up
AP003043.1	2.14941	4.89884e-18	2.26408e-17	Up
AC093001.1	5.22576	4.94054e-18	2.28218e-17	Up
AL445070.1	-2.01893	5.04253e-18	2.3281e-17	Down
AL137026.1	2.72749	5.07003e-18	2.33959e-17	Up
AL592528.1	4.06608	5.58758e-18	2.56658e-17	Up
U62317.5	2.23786	5.6203e-18	2.58029e-17	Up
AL589743.4	3.0532	5.89448e-18	2.70341e-17	Up
AP001107.6	2.11731	6.11093e-18	2.79983e-17	Up
ATP11A-AS1	3.17029	6.24274e-18	2.85296e-17	Up
AC007216.1	2.58332	6.44561e-18	2.94418e-17	Up
AL356752.1	2.56261	6.92739e-18	3.16104e-17	Up
LINC01611	4.08929	7.04442e-18	3.21118e-17	Up
AC004862.1	-2.52896	7.42367e-18	3.37552e-17	Down
TMEM92-AS1	2.40833	7.51446e-18	3.41508e-17	Up
AL022323.3	2.36583	7.58828e-18	3.44515e-17	Up
APCDD1L-AS1	-2.00452	7.85963e-18	3.56295e-17	Down
AC008060.1	6.22286	8.17456e-18	3.70199e-17	Up
AC021744.1	2.88662	9.94103e-18	4.48392e-17	Up
LINC01583	4.40743	1.05384e-17	4.74388e-17	Up
AC018742.1	3.23317	1.06994e-17	4.81153e-17	Up
AP000844.2	4.00145	1.09847e-17	4.92995e-17	Up
AP000439.3	4.58432	1.46948e-17	6.55588e-17	Up
CERS3-AS1	2.04652	1.61503e-17	7.17906e-17	Up
LINC00906	3.10486	1.65796e-17	7.36388e-17	Up
AC074366.1	2.79713	1.87267e-17	8.30931e-17	Up
MGC32805	-2.29566	2.00975e-17	8.89131e-17	Down
LINC02416	2.79785	2.03371e-17	8.9929e-17	Up
AC011933.2	2.94902	2.03736e-17	9.00461e-17	Up
AC147067.2	2.08579	2.11359e-17	9.33235e-17	Up
AP000919.3	2.37081	2.17843e-17	9.61394e-17	Up
LINC02294	-2.28777	2.21332e-17	9.7631e-17	Down
AC007728.3	2.27087	2.26787e-17	9.98904e-17	Up
AC087627.1	2.18651	2.31406e-17	1.01875e-16	Up
AC015722.2	3.25496	2.40909e-17	1.05955e-16	Up
AC074124.1	2.32817	3.25402e-17	1.42421e-16	Up
AP001458.1	2.01023	3.63658e-17	1.58625e-16	Up
AP001107.8	2.09685	4.1064e-17	1.78168e-16	Up
AC087379.1	-2.29326	4.71754e-17	2.03708e-16	Down
LINC01426	2.25763	4.76943e-17	2.05746e-16	Up
LINC00885	-2.37823	4.8957e-17	2.11092e-16	Down
LINC01281	3.04133	5.2119e-17	2.24189e-16	Up
LINC01891	2.47205	5.44325e-17	2.33805e-16	Up
AL035446.1	2.08734	6.50288e-17	2.77994e-16	Up
AL445471.2	3.16912	6.72132e-17	2.87059e-16	Up
AC090568.2	6.22604	6.73982e-17	2.87713e-16	Up
LINC02539	3.49376	6.96804e-17	2.97173e-16	Up
LINC02384	2.15399	7.86847e-17	3.34782e-16	Up
AC008991.1	3.52491	8.64207e-17	3.67003e-16	Up
AC008991.2	3.67271	9.28822e-17	3.94071e-16	Up
AC073370.1	2.12245	1.06595e-16	4.51398e-16	Up
AC008060.4	7.20033	1.10332e-16	4.66565e-16	Up
AC079907.2	2.16887	1.17563e-16	4.95979e-16	Up
AC002384.1	5.51599	1.21346e-16	5.11698e-16	Up
AC005912.2	2.07637	1.27754e-16	5.37211e-16	Up
AC010457.1	2.1568	1.35545e-16	5.68908e-16	Up
TRBV11-2	2.28771	1.43466e-16	6.00477e-16	Up
AC007496.2	2.35962	1.60485e-16	6.70772e-16	Up
AC087286.4	2.18593	1.69457e-16	7.07289e-16	Up
AL583722.3	2.4709	1.74633e-16	7.28219e-16	Up
AC011611.3	2.03444	1.74794e-16	7.28552e-16	Up
LINC02515	3.58193	1.88063e-16	7.82771e-16	Up
AC006065.4	3.63302	1.88439e-16	7.83974e-16	Up
AC092127.1	2.60338	2.16618e-16	8.99961e-16	Up
AL513164.1	4.09482	2.21711e-16	9.20268e-16	Up
AC104365.2	2.35555	2.22913e-16	9.24831e-16	Up
AC006058.3	-2.55478	2.30236e-16	9.54773e-16	Down
AL450003.1	-2.2044	2.30542e-16	9.55602e-16	Down
IL20RB-AS1	4.11381	2.38332e-16	9.86077e-16	Up
AL662789.1	-3.18146	2.38661e-16	9.86986e-16	Down
AP005131.5	2.82494	2.4454e-16	1.01037e-15	Up
AC023301.1	2.4501	2.74237e-16	1.12996e-15	Up
LINC00942	3.66357	3.42964e-16	1.40159e-15	Up
AL590426.2	-2.85264	3.90125e-16	1.58784e-15	Down
LINC02154	3.59387	4.05729e-16	1.64985e-15	Up
LINC01485	-2.06372	4.07038e-16	1.65443e-15	Down
LINC01785	-3.03051	4.18294e-16	1.69941e-15	Down
LINC01901	2.66229	4.84795e-16	1.9625e-15	Up
AC025431.1	-2.13193	5.16782e-16	2.0877e-15	Down
LINC01675	2.35857	5.27478e-16	2.12859e-15	Up
AL050327.1	-2.00933	5.97115e-16	2.40314e-15	Down
LINC00313	2.59748	6.14967e-16	2.47167e-15	Up
AL157912.1	2.53549	6.31989e-16	2.53782e-15	Up
AL008723.3	2.02486	7.25765e-16	2.90661e-15	Up
AC243773.1	-2.65553	8.10938e-16	3.2362e-15	Down
AL121892.1	3.35588	8.40529e-16	3.35132e-15	Up
AL132657.2	2.74561	8.66468e-16	3.45016e-15	Up
LINC01789	2.81741	9.03953e-16	3.58831e-15	Up
AC126365.1	2.31405	9.31702e-16	3.6952e-15	Up
LINC00705	3.13134	9.41317e-16	3.73169e-15	Up
AC006262.2	3.85369	9.82591e-16	3.89018e-15	Up
AC021818.1	2.8597	1.08068e-15	4.26351e-15	Up
AC004930.1	3.20279	1.08145e-15	4.26469e-15	Up
AP001046.1	-2.07813	1.19952e-15	4.72202e-15	Down
AC084026.1	3.1934	1.23931e-15	4.87439e-15	Up
AL512347.1	-2.14071	1.28365e-15	5.04001e-15	Down
AL139351.1	2.37017	1.39422e-15	5.45982e-15	Up
LINC00589	2.28482	1.73616e-15	6.77795e-15	Up
AL032821.1	2.37768	1.95504e-15	7.59986e-15	Up
AC007785.3	2.01212	2.20136e-15	8.52789e-15	Up
LINC01280	3.00408	2.20352e-15	8.53258e-15	Up
AC017104.3	2.32106	2.32825e-15	9.00398e-15	Up
LINC01832	2.60028	2.46078e-15	9.50834e-15	Up
LINC02351	2.9443	2.53948e-15	9.804e-15	Up
AC008667.3	2.13205	2.88277e-15	1.10771e-14	Up
AC005342.2	2.16456	2.9802e-15	1.14368e-14	Up
AC011752.1	3.41437	3.13192e-15	1.20037e-14	Up
AC007326.2	2.91709	3.21817e-15	1.23133e-14	Up
LINC01612	-3.02341	3.58235e-15	1.3666e-14	Down
AC011462.3	3.07142	3.71107e-15	1.41451e-14	Up
LINC00632	2.11927	3.78452e-15	1.4419e-14	Up
AL592431.2	2.28206	3.82592e-15	1.45644e-14	Up
AC044840.1	2.09873	4.05586e-15	1.53942e-14	Up
AL807752.4	2.65719	4.22001e-15	1.597e-14	Up
AC096669.1	2.67172	4.52409e-15	1.70777e-14	Up
AC012404.2	2.42312	4.7366e-15	1.78724e-14	Up
AC015909.1	2.16576	4.91679e-15	1.8529e-14	Up
PICSAR	2.65662	5.53912e-15	2.07786e-14	Up
LINC01526	2.41833	5.75472e-15	2.15694e-14	Up
AC003965.2	-2.16207	5.95724e-15	2.23099e-14	Down
LINC02078	2.2072	6.00671e-15	2.24765e-14	Up
LINC00272	2.48379	6.03169e-15	2.25512e-14	Up
AC148476.1	2.51252	6.11948e-15	2.28699e-14	Up
AC105219.2	2.26473	6.46531e-15	2.41123e-14	Up
AC007953.1	2.1352	6.61997e-15	2.46585e-14	Up
AC025278.1	2.78217	6.79718e-15	2.52976e-14	Up
AC090578.1	2.15984	6.96362e-15	2.59064e-14	Up
AC008781.2	2.78959	7.59789e-15	2.82194e-14	Up
AL031587.1	2.07282	7.80853e-15	2.89301e-14	Up
AL359851.1	2.19881	7.86331e-15	2.91211e-14	Up
AC087857.1	-2.52926	7.9403e-15	2.9382e-14	Down
AC136475.8	2.06959	9.06794e-15	3.33491e-14	Up
AL355303.1	2.78882	9.46576e-15	3.47838e-14	Up
AL590385.2	2.21292	9.75724e-15	3.5811e-14	Up
SRGAP3-AS2	-2.15161	9.79832e-15	3.59325e-14	Down
SOX21-AS1	2.38531	9.88766e-15	3.62453e-14	Up
AC026355.2	4.49518	9.91657e-15	3.63218e-14	Up
AC006487.1	2.104	1.09269e-14	3.99409e-14	Up
AC104971.3	2.57621	1.10156e-14	4.02326e-14	Up
AC124854.1	2.16402	1.10435e-14	4.03181e-14	Up
AL109924.2	4.16357	1.12551e-14	4.10573e-14	Up
AL133553.1	2.06301	1.12808e-14	4.11345e-14	Up
AP002991.1	2.90231	1.21589e-14	4.42826e-14	Up
LINC01886	2.07556	1.23903e-14	4.5107e-14	Up
AC008700.1	2.66597	1.3047e-14	4.74595e-14	Up
FOXN3-AS2	3.87938	1.31492e-14	4.78119e-14	Up
LINC02150	2.48529	1.37928e-14	5.00512e-14	Up
AC114912.1	2.45629	1.7129e-14	6.18086e-14	Up
AC003984.1	2.07866	1.74444e-14	6.28712e-14	Up
AL157931.1	2.12039	1.98373e-14	7.10403e-14	Up
AC104758.4	2.50338	2.22479e-14	7.93886e-14	Up
AC019117.1	2.14846	2.25345e-14	8.03477e-14	Up
AC090559.2	2.69607	2.26629e-14	8.07736e-14	Up
AP001381.1	2.12545	2.41541e-14	8.58504e-14	Up
IGFL2-AS1	5.09787	2.50086e-14	8.88174e-14	Up
AC022898.1	2.14697	2.52996e-14	8.98155e-14	Up
AC015818.2	2.69808	2.62412e-14	9.30484e-14	Up
AC105243.1	2.88371	2.78876e-14	9.8692e-14	Up
LINC02406	-2.2496	2.89362e-14	1.02322e-13	Down
AC020913.2	2.00516	3.36526e-14	1.18488e-13	Up
AC007496.1	2.54031	3.39256e-14	1.19403e-13	Up
AC004551.1	2.4653	3.77046e-14	1.32135e-13	Up
AC010894.4	2.12704	3.94824e-14	1.38258e-13	Up
AL591926.2	-2.05064	4.20507e-14	1.47137e-13	Down
AC005550.3	4.20577	4.27453e-14	1.49451e-13	Up
AL512785.1	-2.29795	4.34264e-14	1.51773e-13	Down
AC097382.1	2.25274	4.35732e-14	1.52227e-13	Up
AL445433.2	3.10721	4.7787e-14	1.66496e-13	Up
AC091153.2	2.28562	5.3645e-14	1.86258e-13	Up
AL592494.1	2.72441	5.63316e-14	1.95435e-13	Up
AC020908.3	2.14981	5.67449e-14	1.96793e-13	Up
AC139491.1	2.07676	5.96444e-14	2.06451e-13	Up
AC116345.1	2.35953	6.60779e-14	2.28281e-13	Up
AC116021.1	2.3893	6.74779e-14	2.32938e-13	Up
UG0898H09	-2.29714	7.88835e-14	2.71168e-13	Down
LINC01665	-2.90988	8.06984e-14	2.77195e-13	Down
AC011498.3	2.42684	8.56394e-14	2.93383e-13	Up
AC002044.1	2.17093	8.74913e-14	2.99386e-13	Up
LINC01924	-2.80945	1.00115e-13	3.41287e-13	Down
AL512363.1	-2.76509	1.08103e-13	3.67542e-13	Down
CASC6	4.19821	1.15811e-13	3.9271e-13	Up
AC092691.1	-2.71625	1.16531e-13	3.94855e-13	Down
AC109439.2	-2.74873	1.32511e-13	4.47319e-13	Down
AC004832.1	2.51498	1.33762e-13	4.51373e-13	Up
AC020907.1	3.58335	1.34812e-13	4.54575e-13	Up
AC104261.1	2.70095	1.36486e-13	4.59704e-13	Up
AC011471.2	3.1252	1.3951e-13	4.6936e-13	Up
AL132655.2	2.19846	1.40827e-13	4.73613e-13	Up
LINC02236	2.19059	1.44012e-13	4.83964e-13	Up
FOXC2-AS1	2.44658	1.60982e-13	5.39494e-13	Up
AL035404.2	2.19056	1.61015e-13	5.39494e-13	Up
AC114737.1	2.74	1.63902e-13	5.48757e-13	Up
AC026746.1	2.41911	1.70983e-13	5.71616e-13	Up
LINC01541	-2.33108	1.89027e-13	6.303e-13	Down
SALRNA1	2.52543	1.903e-13	6.3431e-13	Up
AP001056.1	2.02006	1.90487e-13	6.34697e-13	Up
AC092100.1	2.58382	2.0663e-13	6.87213e-13	Up
AC035139.1	2.21191	2.23896e-13	7.42443e-13	Up
AL358394.1	3.62688	2.40344e-13	7.94644e-13	Up
AC005837.3	2.11135	2.4737e-13	8.16974e-13	Up
LZTS1-AS1	3.00722	2.49357e-13	8.23235e-13	Up
AC020917.2	2.43485	2.54783e-13	8.40223e-13	Up
AC105118.1	3.09804	2.67789e-13	8.81822e-13	Up
AC093904.2	-2.73438	2.76938e-13	9.10287e-13	Down
AC022784.6	2.01614	3.05338e-13	1.00217e-12	Up
AP001180.1	2.36509	3.05859e-13	1.00352e-12	Up
AC116348.3	2.24815	3.07462e-13	1.00841e-12	Up
AC104257.1	3.23023	3.19368e-13	1.04708e-12	Up
AP000897.1	2.97805	3.19995e-13	1.04875e-12	Up
LINC01705	4.17274	3.23029e-13	1.05754e-12	Up
UCA1	-2.20861	3.52254e-13	1.15112e-12	Down
AC091946.2	2.06943	3.86694e-13	1.26184e-12	Up
AC008957.2	2.82664	3.9499e-13	1.28797e-12	Up
AC104984.6	2.50192	4.20276e-13	1.36646e-12	Up
AC141930.2	2.52638	4.75095e-13	1.5397e-12	Up
AL355075.4	5.39968	4.8746e-13	1.57863e-12	Up
DOCK4-AS1	2.4849	5.70169e-13	1.84119e-12	Up
AC099681.3	2.11496	5.74085e-13	1.85251e-12	Up
AC012668.3	2.58506	5.96584e-13	1.92235e-12	Up
LINC02511	3.5098	6.09188e-13	1.96226e-12	Up
LL22NC03-63E9.3	3.09413	7.09144e-13	2.27527e-12	Up
AC106895.1	4.41361	7.40919e-13	2.37384e-12	Up
LINC02225	2.28696	7.77162e-13	2.48466e-12	Up
AC011939.2	2.74305	7.82447e-13	2.50066e-12	Up
AC092167.1	2.34234	8.25013e-13	2.63203e-12	Up
AC023490.3	-2.01127	8.40851e-13	2.68066e-12	Down
ANKRD44-IT1	2.13462	8.42442e-13	2.68478e-12	Up
AL022334.2	2.26272	8.69582e-13	2.77029e-12	Up
AC019064.1	2.67983	8.72949e-13	2.78003e-12	Up
AL449403.2	2.67082	8.74773e-13	2.78486e-12	Up
AC018695.2	2.50776	9.31549e-13	2.95948e-12	Up
AC093281.1	2.97464	9.34409e-13	2.96722e-12	Up
AC005632.4	3.74956	9.39643e-13	2.98188e-12	Up
AL445647.1	3.86567	9.51851e-13	3.01956e-12	Up
AC016700.3	2.11022	1.09566e-12	3.46479e-12	Up
AC010307.4	-2.62638	1.11516e-12	3.52398e-12	Down
P4HA3-AS1	2.06032	1.20846e-12	3.8028e-12	Up
AL022323.2	2.06895	1.34001e-12	4.21087e-12	Up
AL022724.1	2.17849	1.35236e-12	4.2482e-12	Up
AC099681.2	2.18137	1.35668e-12	4.26027e-12	Up
LINC00862	2.13782	1.51093e-12	4.72981e-12	Up
AC135012.1	2.81495	1.64809e-12	5.14734e-12	Up
AC008870.3	2.01237	1.65136e-12	5.15508e-12	Up
AL513008.1	2.10612	2.08593e-12	6.4668e-12	Up
MIR4527HG	3.20377	2.08751e-12	6.46947e-12	Up
LINC00200	-2.20601	2.11972e-12	6.5648e-12	Down
AL162457.2	3.61545	2.23102e-12	6.90237e-12	Up
HOTTIP	3.35727	2.62237e-12	8.08812e-12	Up
AC091946.1	2.87344	2.67091e-12	8.22935e-12	Up
LINC01405	3.45162	2.834e-12	8.70801e-12	Up
LINC01021	2.43235	2.88352e-12	8.85413e-12	Up
AL731563.2	2.16155	3.25064e-12	9.94074e-12	Up
AC112715.1	2.44531	3.37732e-12	1.03106e-11	Up
KCNH1-IT1	-2.05972	4.47612e-12	1.35503e-11	Down
AF121898.1	3.8014	4.54275e-12	1.37473e-11	Up
AC116914.1	2.46937	4.65154e-12	1.40718e-11	Up
AP002759.1	2.95099	4.77466e-12	1.44249e-11	Up
AC105206.1	2.1852	4.94305e-12	1.49186e-11	Up
AL162414.1	2.17047	4.97725e-12	1.50168e-11	Up
LINC00824	2.02318	5.01495e-12	1.51255e-11	Up
AL358216.1	2.12871	5.92836e-12	1.78207e-11	Up
AC012404.1	2.86129	6.07066e-12	1.82363e-11	Up
AC006270.1	2.19662	6.1132e-12	1.83518e-11	Up
AC009468.1	2.89269	6.15424e-12	1.84566e-11	Up
AP005203.1	2.86332	6.50613e-12	1.94665e-11	Up
AC078845.1	2.07705	6.91238e-12	2.0634e-11	Up
AC009154.1	2.41418	7.18076e-12	2.13997e-11	Up
TBX5-AS1	3.52384	7.23639e-12	2.15583e-11	Up
LINC02312	2.98359	7.33517e-12	2.18331e-11	Up
AL021937.3	2.34758	7.55223e-12	2.24472e-11	Up
AC012462.1	2.3969	8.44638e-12	2.50388e-11	Up
AC008109.1	3.33479	8.58163e-12	2.5423e-11	Up
LINC01880	2.622	9.02765e-12	2.66741e-11	Up
AC004852.2	3.87202	9.27624e-12	2.73906e-11	Up
AC096947.1	2.18029	9.91977e-12	2.92716e-11	Up
AC008680.1	2.51484	1.06002e-11	3.1208e-11	Up
LINC00928	2.88137	1.08254e-11	3.18594e-11	Up
LINC01206	2.55415	1.09078e-11	3.20612e-11	Up
AC010501.1	-2.47116	1.10904e-11	3.25765e-11	Down
Z99289.3	2.21734	1.11715e-11	3.27827e-11	Up
BPESC1	3.01963	1.14387e-11	3.35447e-11	Up
BX255923.2	2.05367	1.14889e-11	3.36812e-11	Up
AC091179.2	4.36163	1.15313e-11	3.37945e-11	Up
AL683807.2	2.27512	1.15781e-11	3.39205e-11	Up
AL023802.1	3.13053	1.15882e-11	3.39391e-11	Up
AC113410.2	7.30639	1.17096e-11	3.42833e-11	Up
LINC02377	3.08398	1.2267e-11	3.58921e-11	Up
AC016831.5	2.35104	1.25922e-11	3.68078e-11	Up
LINC01975	-2.02414	1.28592e-11	3.7576e-11	Down
TSPEAR-AS2	2.1623	1.37331e-11	4.00257e-11	Up
ARHGAP26-IT1	2.43785	1.38056e-11	4.01978e-11	Up
AL034345.2	2.69242	1.38965e-11	4.04363e-11	Up
AL136320.1	3.39806	1.429e-11	4.15009e-11	Up
AC022784.2	2.03028	1.46138e-11	4.2373e-11	Up
AC106873.1	2.71896	1.53826e-11	4.45448e-11	Up
AC104129.1	3.55116	1.916e-11	5.51814e-11	Up
AC074135.2	3.30616	1.98744e-11	5.7111e-11	Up
AC079915.1	2.07657	2.08869e-11	5.99251e-11	Up
AP001972.4	2.81243	2.09188e-11	5.99976e-11	Up
LINC02257	3.46566	2.09654e-11	6.0112e-11	Up
AL049536.1	2.55976	2.12883e-11	6.0999e-11	Up
AC139792.1	2.49837	2.18271e-11	6.24434e-11	Up
LINC01956	3.43828	2.21409e-11	6.32608e-11	Up
AC108136.1	4.1777	2.33791e-11	6.67773e-11	Up
AL359095.1	2.08117	2.34129e-11	6.68526e-11	Up
MTUS2-AS1	2.48241	2.35464e-11	6.72126e-11	Up
AL161908.1	-2.14496	2.43481e-11	6.94244e-11	Down
AC087749.2	2.19924	2.4612e-11	7.01207e-11	Up
TRIM36-IT1	2.96551	2.46746e-11	7.02326e-11	Up
AP006259.1	2.72586	2.8834e-11	8.16841e-11	Up
AC019270.1	2.60149	2.89918e-11	8.21055e-11	Up
LINC01863	-2.06826	2.90918e-11	8.23627e-11	Down
LINC00507	-2.345	3.01563e-11	8.52157e-11	Down
AL157884.2	2.01207	3.04908e-11	8.61338e-11	Up
AC012150.2	2.29002	3.15578e-11	8.90084e-11	Up
LINC01620	2.10799	3.21732e-11	9.06589e-11	Up
KCNMA1-AS3	2.60679	3.62178e-11	1.01674e-10	Up
RMRP	6.14116	3.62462e-11	1.01722e-10	Up
LINC01305	2.5716	3.69175e-11	1.03477e-10	Up
AP003469.1	2.00986	4.08398e-11	1.13939e-10	Up
AP004147.1	2.37699	4.14945e-11	1.15694e-10	Up
AC002378.1	2.50319	4.15313e-11	1.15761e-10	Up
LINC01822	2.93946	4.26162e-11	1.18564e-10	Up
LINC02064	3.09633	4.32372e-11	1.20255e-10	Up
AL136528.1	2.73081	4.47586e-11	1.24217e-10	Up
LIF-AS1	2.20121	4.57551e-11	1.26944e-10	Up
LINC01739	-2.68551	4.67665e-11	1.2959e-10	Down
AL139420.1	2.27217	4.79323e-11	1.3278e-10	Up
PCAT5	2.32595	4.80224e-11	1.32989e-10	Up
LINC02152	2.95867	5.04026e-11	1.39323e-10	Up
AL139246.4	2.14797	5.21233e-11	1.43947e-10	Up
AC120498.2	2.07855	5.21877e-11	1.4408e-10	Up
AL592486.1	2.44254	5.33082e-11	1.47039e-10	Up
LINC02269	4.87675	5.75487e-11	1.58541e-10	Up
LINC02441	3.36349	6.28094e-11	1.72453e-10	Up
AF131215.2	2.54941	6.36081e-11	1.74593e-10	Up
AP001972.3	2.25223	6.83496e-11	1.87265e-10	Up
GRID1-AS1	2.2531	6.96561e-11	1.90728e-10	Up
AL356130.2	2.19798	7.10157e-11	1.94333e-10	Up
AC078842.1	2.53942	7.252e-11	1.98268e-10	Up
LINC01505	2.50669	7.43952e-11	2.03087e-10	Up
FAM30A	2.01575	7.92693e-11	2.15934e-10	Up
AC002306.1	2.01242	8.0407e-11	2.18901e-10	Up
KCNK4-TEX40	2.46021	8.32444e-11	2.26488e-10	Up
LINC02167	4.73703	9.36343e-11	2.53378e-10	Up
AL691403.1	-2.15406	9.41072e-11	2.54581e-10	Down
AC007785.1	3.9042	9.67931e-11	2.61455e-10	Up
AC093536.2	3.1004	1.10684e-10	2.98082e-10	Up
AL358394.2	2.7105	1.13658e-10	3.05999e-10	Up
AL591441.1	2.06037	1.17996e-10	3.1711e-10	Up
AC099482.1	-2.1055	1.20734e-10	3.24371e-10	Down
AC131956.2	2.43012	1.25208e-10	3.3599e-10	Up
AC005522.2	2.36705	1.30108e-10	3.48413e-10	Up
AC130895.1	2.80089	1.3541e-10	3.6218e-10	Up
AL109924.1	4.16489	1.36654e-10	3.65291e-10	Up
AC021074.3	4.77365	1.47275e-10	3.92399e-10	Up
LINC01234	3.32986	1.4953e-10	3.98172e-10	Up
LINC01304	2.95315	1.50073e-10	3.995e-10	Up
AL359313.1	3.04454	1.58034e-10	4.19824e-10	Up
WASF3-AS1	2.88386	1.7283e-10	4.57778e-10	Up
AC022092.1	2.40564	1.75635e-10	4.64935e-10	Up
Z97192.1	2.09305	1.8277e-10	4.83112e-10	Up
AC104066.2	2.08593	1.91818e-10	5.05692e-10	Up
LINC01910	2.18875	1.92458e-10	5.0723e-10	Up
LINC02160	2.29291	1.92733e-10	5.07807e-10	Up
TTLL7-IT1	2.04385	1.93975e-10	5.10779e-10	Up
AC008392.1	2.79214	1.99727e-10	5.25312e-10	Up
EML2-AS1	2.19141	2.01029e-10	5.28582e-10	Up
AC083809.1	2.01072	2.13968e-10	5.60966e-10	Up
GPC6-AS2	2.04764	2.16834e-10	5.68312e-10	Up
AP002439.1	2.8974	2.2952e-10	6.00515e-10	Up
AC078788.1	2.463	2.3e-10	6.01595e-10	Up
LINC01192	2.89694	2.34094e-10	6.11949e-10	Up
AC120498.6	2.71579	2.48161e-10	6.47592e-10	Up
AC009264.1	2.68598	2.58504e-10	6.73607e-10	Up
AC078962.1	2.13586	2.61427e-10	6.80435e-10	Up
LINC01655	3.17677	2.81483e-10	7.30945e-10	Up
AL357507.1	4.01241	2.89998e-10	7.52624e-10	Up
LINC01551	2.90444	3.0623e-10	7.93608e-10	Up
AC136424.2	2.69508	3.07275e-10	7.96086e-10	Up
AC006372.2	2.65457	3.22674e-10	8.34779e-10	Up
AC113346.1	3.72666	3.59182e-10	9.26565e-10	Up
AC106822.1	2.77633	3.6644e-10	9.43396e-10	Up
AC055758.2	2.53318	3.73564e-10	9.60914e-10	Up
ZBTB20-AS5	2.27211	3.9547e-10	1.01639e-09	Up
AC006148.1	2.09395	4.24241e-10	1.08754e-09	Up
AC097478.1	2.77272	4.24842e-10	1.08877e-09	Up
AC114321.1	3.02868	4.3366e-10	1.11105e-09	Up
NALCN-AS1	2.37305	4.78622e-10	1.22173e-09	Up
LINC01522	2.23513	4.78499e-10	1.22173e-09	Up
AC063947.1	3.02547	4.80838e-10	1.22704e-09	Up
LINC02212	2.56712	4.82461e-10	1.23083e-09	Up
LINC02241	3.01298	4.89468e-10	1.24835e-09	Up
AC010531.4	2.51314	5.30939e-10	1.34991e-09	Up
AC091729.2	2.0346	5.31139e-10	1.35004e-09	Up
LINC00879	4.04884	5.50854e-10	1.39818e-09	Up
AC024084.1	2.02913	6.43234e-10	1.62396e-09	Up
PHACTR2-AS1	2.03464	6.63307e-10	1.67323e-09	Up
AL031593.1	3.39384	6.82769e-10	1.71991e-09	Up
AC243967.3	2.62015	6.86768e-10	1.72902e-09	Up
AC139769.2	2.93223	6.9767e-10	1.75499e-09	Up
LINC02554	-2.15804	7.19667e-10	1.80881e-09	Down
AC103925.1	4.11448	7.233e-10	1.81642e-09	Up
AC104063.1	2.10784	7.88627e-10	1.97387e-09	Up
AC092979.1	2.68075	7.99204e-10	1.99757e-09	Up
AC089983.1	2.06956	7.99432e-10	1.99758e-09	Up
AC117377.1	2.01832	8.39299e-10	2.09313e-09	Up
AC112196.1	2.11944	8.7322e-10	2.17472e-09	Up
TGFA-IT1	2.30227	8.99153e-10	2.23745e-09	Up
DAPK1-IT1	2.26726	9.14926e-10	2.27544e-09	Up
AL133325.3	2.71359	9.69406e-10	2.40827e-09	Up
LINC02109	2.33612	9.98322e-10	2.47668e-09	Up
LINC01748	2.15566	1.03564e-09	2.5629e-09	Up
MIR200CHG	-2.31116	1.1609e-09	2.86581e-09	Down
AL591770.1	2.16091	1.17085e-09	2.88798e-09	Up
LINC01630	2.41227	1.24845e-09	3.07267e-09	Up
MNX1-AS2	2.02282	1.27077e-09	3.12504e-09	Up
AC066612.2	4.78077	1.3177e-09	3.23426e-09	Up
AL353699.1	-2.15069	1.3578e-09	3.32904e-09	Down
LINC02223	4.50377	1.3944e-09	3.41414e-09	Up
AC008438.2	2.33004	1.51011e-09	3.68642e-09	Up
AJ239318.1	4.15837	1.6971e-09	4.12167e-09	Up
AP003472.2	2.0909	1.82617e-09	4.42916e-09	Up
C17orf77	3.50175	1.94526e-09	4.70785e-09	Up
AC008663.1	2.69044	2.13255e-09	5.14451e-09	Up
AC068506.1	2.40894	2.27936e-09	5.48105e-09	Up
AC106895.2	3.33857	2.41374e-09	5.79799e-09	Up
LINC00971	2.45125	2.45135e-09	5.88364e-09	Up
AL162293.1	2.41366	2.55136e-09	6.11228e-09	Up
AL049747.1	2.36559	2.64404e-09	6.32756e-09	Up
AC131009.2	2.27371	2.6758e-09	6.40016e-09	Up
AL158832.1	2.61371	2.83887e-09	6.77939e-09	Up
AC097375.3	2.35068	3.55918e-09	8.43466e-09	Up
AC020892.1	3.7407	3.73925e-09	8.84742e-09	Up
AC090403.1	2.48794	4.05531e-09	9.57011e-09	Up
AL499627.1	2.74529	4.38274e-09	1.03185e-08	Up
AP002852.2	2.1976	4.41121e-09	1.03828e-08	Up
AC008534.1	2.2067	4.52208e-09	1.06354e-08	Up
AC114877.1	2.33794	4.71524e-09	1.10637e-08	Up
AL133387.2	2.64091	4.78186e-09	1.12112e-08	Up
ASH1L-IT1	2.0174	4.89743e-09	1.14732e-08	Up
AC113615.1	2.09727	5.15201e-09	1.20602e-08	Up
AC022424.2	-2.10986	5.19737e-09	1.21632e-08	Down
MLIP-AS1	2.10734	5.2456e-09	1.22633e-08	Up
AC016493.1	2.89495	5.42517e-09	1.26733e-08	Up
MNX1-AS1	2.59435	5.60658e-09	1.30903e-08	Up
NRG3-AS1	3.48198	5.6091e-09	1.30927e-08	Up
AL391097.2	2.18919	5.62325e-09	1.31224e-08	Up
RPS6KA2-AS1	2.04986	5.80786e-09	1.35356e-08	Up
AC005291.1	3.43868	5.84846e-09	1.36267e-08	Up
AC108474.1	2.0405	5.92038e-09	1.37872e-08	Up
AC126696.1	2.30001	5.95478e-09	1.38637e-08	Up
AC138360.1	2.45108	6.16255e-09	1.43289e-08	Up
AC007731.4	2.10368	6.33747e-09	1.47242e-08	Up
CASC22	-2.03373	6.60584e-09	1.53161e-08	Down
LINC02492	2.72828	6.70172e-09	1.55264e-08	Up
AC020661.5	2.25442	7.48215e-09	1.72767e-08	Up
AC004801.4	2.11062	7.58585e-09	1.75058e-08	Up
ASTN2-AS1	2.11221	7.84588e-09	1.80564e-08	Up
AC037487.2	2.18463	9.2358e-09	2.11631e-08	Up
AC022079.1	2.01374	9.39037e-09	2.15118e-08	Up
AP003397.1	2.05586	1.06135e-08	2.42336e-08	Up
AC087286.1	2.85329	1.0838e-08	2.47086e-08	Up
AC079154.1	3.11729	1.17546e-08	2.67036e-08	Up
LINC02303	-2.3861	1.17756e-08	2.67447e-08	Down
LINC02465	2.4603	1.20414e-08	2.73346e-08	Up
AC022778.1	2.60079	1.21881e-08	2.76536e-08	Up
MAFA-AS1	2.36324	1.26907e-08	2.87433e-08	Up
AL121908.1	2.90089	1.27874e-08	2.89405e-08	Up
AC002480.4	2.0482	1.32581e-08	2.99606e-08	Up
Z94160.1	2.27243	1.34844e-08	3.04642e-08	Up
LINC01151	2.98362	1.38817e-08	3.13068e-08	Up
AC023669.2	2.65033	1.39463e-08	3.14289e-08	Up
RC3H1-IT1	2.44596	1.43709e-08	3.23292e-08	Up
AL360091.2	2.27322	1.51774e-08	3.41178e-08	Up
LINC02438	2.61398	1.52347e-08	3.42296e-08	Up
AC092336.1	2.44588	1.54161e-08	3.46285e-08	Up
LINC00922	3.73478	1.81435e-08	4.05224e-08	Up
AC068389.4	2.11465	2.00749e-08	4.46919e-08	Up
LINC02513	2.4158	2.10505e-08	4.6783e-08	Up
LINC01804	2.40572	2.31321e-08	5.12699e-08	Up
AL513478.2	2.61725	2.33212e-08	5.16508e-08	Up
AC107029.2	2.27811	2.34387e-08	5.18984e-08	Up
AC136424.1	2.57295	2.63719e-08	5.81926e-08	Up
AC243829.5	3.46476	2.76055e-08	6.07732e-08	Up
AC092675.1	2.07511	2.76089e-08	6.07732e-08	Up
AP001011.1	2.00665	2.85716e-08	6.27697e-08	Up
AC131182.1	2.57291	2.89289e-08	6.35392e-08	Up
AL079303.2	3.76105	3.04994e-08	6.68581e-08	Up
AC006145.1	2.44388	3.09919e-08	6.79211e-08	Up
AC007953.2	2.41799	3.16173e-08	6.9275e-08	Up
AC092813.1	2.27882	3.23908e-08	7.09179e-08	Up
HULC	2.26416	3.31425e-08	7.25107e-08	Up
AC087564.1	2.1757	3.33679e-08	7.29508e-08	Up
LINC01492	2.13285	3.35636e-08	7.33607e-08	Up
AC005291.2	3.54747	3.49626e-08	7.63446e-08	Up
AC073651.1	2.56858	3.69498e-08	8.0469e-08	Up
LINC00710	2.35952	3.82162e-08	8.31466e-08	Up
AC023669.1	2.43753	3.8549e-08	8.38503e-08	Up
LINC00895	2.10602	4.65532e-08	1.00653e-07	Up
AL671883.2	2.01471	4.7481e-08	1.02487e-07	Up
AC004990.1	2.2274	4.88553e-08	1.05327e-07	Up
AC078955.1	2.94073	5.19756e-08	1.11839e-07	Up
FGF14-AS1	2.14846	5.57757e-08	1.19702e-07	Up
CASC20	2.30657	5.77335e-08	1.23697e-07	Up
GPC6-AS1	2.04825	5.81734e-08	1.2458e-07	Up
AP000802.1	2.01825	6.36505e-08	1.35922e-07	Up
AC018685.2	2.23808	6.54316e-08	1.39626e-07	Up
AP006295.1	3.49945	6.73491e-08	1.43581e-07	Up
AP001783.1	2.62744	7.03228e-08	1.49708e-07	Up
SMILR	3.01414	7.46545e-08	1.58415e-07	Up
AC108159.1	2.41782	7.78086e-08	1.64943e-07	Up
AC091043.1	2.34422	7.84204e-08	1.66083e-07	Up
AC027688.1	2.03223	8.22629e-08	1.74057e-07	Up
AC090192.2	2.31634	8.28284e-08	1.75212e-07	Up
AC007333.2	-2.11104	8.80154e-08	1.85748e-07	Down
AC079763.1	3.74947	9.03689e-08	1.90581e-07	Up
LINC01429	2.2554	9.81503e-08	2.06411e-07	Up
AC079298.1	2.22255	9.97982e-08	2.09632e-07	Up
AC131649.1	2.13445	1.14085e-07	2.38806e-07	Up
KCNIP4-IT1	2.85397	1.20239e-07	2.51222e-07	Up
PTPRJ-AS1	2.2292	1.2186e-07	2.54549e-07	Up
ESRG	-2.19398	1.22491e-07	2.55807e-07	Down
AC025183.1	3.92912	1.31991e-07	2.74563e-07	Up
AC064874.1	2.12306	1.48922e-07	3.08786e-07	Up
AC021192.1	3.00086	1.52354e-07	3.15466e-07	Up
AC006450.2	2.21342	1.52879e-07	3.16481e-07	Up
LINC00678	3.15479	1.54261e-07	3.19121e-07	Up
AC090220.1	2.39072	1.56279e-07	3.2285e-07	Up
SLC9A9-AS1	2.17458	1.56998e-07	3.24261e-07	Up
LINC01667	2.88614	1.62555e-07	3.35199e-07	Up
PLCB1-IT1	3.17576	1.66069e-07	3.41977e-07	Up
AL157402.2	2.6093	1.77652e-07	3.65244e-07	Up
AP000997.2	2.01982	1.85478e-07	3.80205e-07	Up
AC114316.1	2.24576	1.89289e-07	3.87752e-07	Up
LINC01896	-2.26117	1.90019e-07	3.89158e-07	Down
AC103855.2	2.54685	1.95953e-07	4.00672e-07	Up
LINC01559	2.35917	2.01444e-07	4.11247e-07	Up
AC114763.2	2.18882	2.06099e-07	4.20368e-07	Up
AL391095.2	3.59087	2.11051e-07	4.29983e-07	Up
AC109588.1	3.48074	2.24799e-07	4.56442e-07	Up
AC092801.1	2.0338	2.30618e-07	4.6773e-07	Up
AC113398.2	2.8506	2.42679e-07	4.91417e-07	Up
AL136529.1	3.51426	2.6045e-07	5.25866e-07	Up
LINC01419	4.32939	2.61575e-07	5.28017e-07	Up
AC110296.1	2.36293	2.66286e-07	5.36806e-07	Up
AL035401.1	2.38368	2.66936e-07	5.37996e-07	Up
C12orf77	2.48358	2.76678e-07	5.57255e-07	Up
AC090774.4	2.07813	2.87587e-07	5.78451e-07	Up
AC245100.6	2.63929	3.05003e-07	6.11297e-07	Up
LINC02434	3.22325	3.1028e-07	6.21319e-07	Up
AC097478.3	2.56458	3.39264e-07	6.7785e-07	Up
LATS2-AS1	2.10843	3.4344e-07	6.85863e-07	Up
AJ239322.1	2.07735	3.56745e-07	7.11515e-07	Up
AC020934.1	2.83273	3.57229e-07	7.12164e-07	Up
AC100863.1	2.80289	3.78122e-07	7.52483e-07	Up
AL662797.1	2.16513	3.96324e-07	7.87835e-07	Up
AC133785.1	2.45632	4.00766e-07	7.96138e-07	Up
LINC00706	2.73857	4.13368e-07	8.20449e-07	Up
PSG8-AS1	2.35284	4.33443e-07	8.59157e-07	Up
AC092484.1	3.09846	5.06892e-07	1.00034e-06	Up
MYO16-AS1	2.20588	5.67172e-07	1.11466e-06	Up
AC007848.2	3.89008	6.10419e-07	1.19756e-06	Up
TCF4-AS2	2.2937	6.20244e-07	1.21657e-06	Up
LINC01776	3.02383	6.30841e-07	1.23682e-06	Up
AL589863.1	2.95557	6.3877e-07	1.25209e-06	Up
AC010157.1	3.12131	7.1971e-07	1.40493e-06	Up
ERVMER61-1	3.44616	7.29571e-07	1.42326e-06	Up
LINC00836	3.00504	7.31416e-07	1.42655e-06	Up
AC103770.1	2.04761	7.59583e-07	1.48052e-06	Up
AC013652.2	2.12405	7.64135e-07	1.48907e-06	Up
AC244205.1	2.07026	7.88343e-07	1.53525e-06	Up
LINC00524	2.65351	8.67915e-07	1.68293e-06	Up
AC022537.1	2.7915	1.01655e-06	1.961e-06	Up
AC116614.1	2.32141	1.02945e-06	1.98505e-06	Up
AC112721.1	2.19712	1.04284e-06	2.00913e-06	Up
AC084048.1	2.26846	1.06034e-06	2.04067e-06	Up
LINC00307	-2.08429	1.17602e-06	2.25654e-06	Down
LINC01713	2.08894	1.20676e-06	2.31404e-06	Up
LINC01067	2.27772	1.27462e-06	2.44053e-06	Up
AC124290.1	3.15739	1.31759e-06	2.52013e-06	Up
LINC02008	2.27047	1.35975e-06	2.59802e-06	Up
LINC01440	2.12293	1.364e-06	2.60502e-06	Up
CACNA1C-AS4	2.18658	1.40187e-06	2.67282e-06	Up
AC021242.2	2.20122	1.43068e-06	2.72544e-06	Up
AC078905.1	2.93566	1.59685e-06	3.02918e-06	Up
LINC02083	2.4171	1.68762e-06	3.19328e-06	Up
AC078950.1	2.95373	1.74282e-06	3.29566e-06	Up
AC008268.1	2.4323	1.78335e-06	3.36805e-06	Up
AC079160.1	2.23342	1.87344e-06	3.53522e-06	Up
AL031598.1	2.0237	2.45745e-06	4.59013e-06	Up
AC107980.1	2.14307	2.51545e-06	4.69554e-06	Up
AC084030.1	2.24903	2.52e-06	4.70305e-06	Up
LINC00588	4.08508	2.71938e-06	5.06466e-06	Up
FP236383.3	3.42082	3.38138e-06	6.24592e-06	Up
AC067817.1	2.0014	3.38357e-06	6.24739e-06	Up
PCGEM1	2.33636	3.49602e-06	6.44445e-06	Up
AC100763.1	2.36609	4.20559e-06	7.69572e-06	Up
AC106799.3	2.02652	4.32767e-06	7.90625e-06	Up
AC003092.1	2.18289	5.39369e-06	9.76656e-06	Up
AL136181.1	2.67086	6.59883e-06	1.18487e-05	Up
AC093627.1	2.52685	6.71326e-06	1.20397e-05	Up
AL136987.2	2.37461	6.91059e-06	1.23813e-05	Up
LINC01950	2.17881	7.1034e-06	1.27091e-05	Up
AL356805.1	2.08427	7.1852e-06	1.28528e-05	Up
AL356488.2	2.36212	7.44985e-06	1.33104e-05	Up
AC099786.3	3.42211	7.98761e-06	1.4212e-05	Up
LINC01518	2.03731	8.26958e-06	1.46962e-05	Up
AL034346.1	2.01606	8.92826e-06	1.58168e-05	Up
C8orf49	2.56437	9.43891e-06	1.66657e-05	Up
LINC01502	2.13838	9.52374e-06	1.6799e-05	Up
KCNQ5-IT1	2.60611	9.7709e-06	1.72148e-05	Up
AC002351.1	2.00331	1.3096e-05	2.27965e-05	Up
LINC00686	3.80201	1.4493e-05	2.50972e-05	Up
FP236383.2	3.02072	1.60888e-05	2.77751e-05	Up
AC021534.1	3.45598	1.76153e-05	3.03058e-05	Up
AC068985.1	2.37159	1.94603e-05	3.33653e-05	Up
AC097478.2	2.15987	1.96166e-05	3.36077e-05	Up
AC073062.1	2.36641	2.01895e-05	3.45497e-05	Up
VSTM2A-OT1	2.6339	2.10336e-05	3.5885e-05	Up
AL035425.3	3.31865	2.16046e-05	3.68384e-05	Up
AL391863.2	2.05292	2.58688e-05	4.37694e-05	Up
AC004080.1	2.05711	3.02912e-05	5.086e-05	Up
AC024230.1	2.53983	3.05517e-05	5.12688e-05	Up
AC005906.2	2.06924	3.13066e-05	5.24867e-05	Up
AC064802.1	2.16602	3.2381e-05	5.4187e-05	Up
AL132709.1	2.66511	4.63917e-05	7.66639e-05	Up
AL049836.2	2.17785	4.96075e-05	8.1738e-05	Up
FP671120.3	2.27792	5.35758e-05	8.8051e-05	Up
LINC01105	2.18409	5.40189e-05	8.87305e-05	Up
AC069079.1	2.00174	6.89047e-05	0.000112199	Up
LINC02232	2.02245	6.93438e-05	0.000112853	Up
LINC00421	2.66352	8.6873e-05	0.000139764	Up
SOX5-AS1	2.10814	0.000162573	0.000254458	Up
AC013286.1	2.17517	0.000287409	0.000439013	Up
AC010776.3	2.85629	0.000667053	0.000985474	Up

## Sheet: DEmRNA
Symbol	LogFC	PValue	FDR	Type
SIM2	-4.49914	0	0	Down
MFSD4A	-5.2378	0	0	Down
ACPP	-5.56624	0	0	Down
LINC00675	-7.0784	0	0	Down
GPC5	-5.82691	5.57486e-299	1.68026e-295	Down
KCNJ10	-6.17544	7.17174e-290	1.85277e-286	Down
ELF5	-7.85373	7.40712e-281	1.67438e-277	Down
ADGRF3	-3.5274	2.25273e-279	4.52648e-276	Down
DDN	-6.34014	1.61283e-275	2.91664e-272	Down
MYLK3	-4.02439	3.87762e-275	6.3748e-272	Down
ATP1A1	-2.74972	5.48194e-275	8.26128e-272	Down
CALB1	-7.50456	5.01503e-273	6.97629e-270	Down
HSPA2	-3.88614	1.01712e-268	1.31383e-265	Down
IRX2	-5.02227	1.36845e-268	1.64981e-265	Down
ENPP6	-5.01857	1.26174e-262	1.42608e-259	Down
SLC12A1	-8.26525	8.24914e-238	8.77515e-235	Down
MTURN	-3.02727	2.58643e-237	2.5985e-234	Down
SLC4A11	-4.43813	5.07944e-236	4.83456e-233	Down
TRPV6	-4.86521	2.5452e-230	2.19178e-227	Down
FGF1	-4.20176	4.9561e-228	4.07392e-225	Down
GSTM3	-3.29832	9.20083e-225	7.23425e-222	Down
HS6ST2	-6.24703	2.80537e-222	2.11385e-219	Down
DUSP9	-6.83284	1.09896e-221	7.94943e-219	Down
CLDN16	-5.8405	3.42394e-220	2.38148e-217	Down
UNCX	-7.01451	1.24461e-212	8.33614e-210	Down
C14orf37	-3.54316	1.17688e-206	7.60095e-204	Down
ATP12A	-7.21235	3.23882e-206	2.01968e-203	Down
WNK4	-4.07061	2.13198e-203	1.28515e-200	Down
EGF	-5.42054	1.51872e-201	8.85953e-199	Down
HS6ST1	-2.14496	2.41579e-200	1.32385e-197	Down
ACSF2	-3.26465	2.40957e-200	1.32385e-197	Down
CLUL1	-3.44133	3.23184e-199	1.71896e-196	Down
SLC14A2	-6.45302	7.1243e-197	3.68102e-194	Down
CPNE6	-6.50309	6.71147e-192	3.37139e-189	Down
RANBP3L	-5.20346	1.79315e-191	8.76413e-189	Down
SLC4A8	-2.70346	6.77973e-191	3.22644e-188	Down
PLA2R1	-3.08139	2.79368e-186	1.29541e-183	Down
CNTD2	-4.80109	1.38047e-185	6.24109e-183	Down
SFRP1	-5.26361	1.95571e-185	8.62612e-183	Down
RBP2	-3.95507	9.5082e-185	4.09396e-182	Down
ERMP1	-2.44161	5.56259e-184	2.33939e-181	Down
SIAH3	-5.2169	6.17718e-184	2.53882e-181	Down
KLHL14	-3.81854	4.23534e-183	1.70204e-180	Down
WNT8B	-3.87867	1.60926e-182	6.32648e-180	Down
NOS1	-4.4199	9.04069e-181	3.47855e-178	Down
WNT9B	-4.13496	1.7638e-176	6.5095e-174	Down
SOST	-6.80071	3.08776e-176	1.11678e-173	Down
SH3GL3	-5.63351	2.08677e-174	7.39946e-172	Down
GP2	-6.91905	9.23746e-173	3.2125e-170	Down
NHLRC4	-3.2068	2.62141e-171	8.94446e-169	Down
KCNJ1	-6.26657	3.04654e-171	1.02025e-168	Down
CLDN19	-5.67384	3.43978e-171	1.131e-168	Down
TMEM45B	-3.89703	7.59702e-171	2.45329e-168	Down
ALDH6A1	-3.00711	1.78118e-169	5.65103e-167	Down
PROX1	-4.32942	1.26634e-168	3.94836e-166	Down
C13orf42	-5.16862	2.74832e-168	8.42382e-166	Down
AC007906.2	-3.97465	4.06993e-167	1.22668e-164	Down
LGI2	-3.26629	2.05242e-166	6.08459e-164	Down
USP44	-3.00096	8.98207e-166	2.61987e-163	Down
CLIC5	-3.78165	3.15656e-165	9.06082e-163	Down
TCF21	-3.50557	7.25665e-164	2.05046e-161	Down
NPHS1	-5.93958	6.16778e-163	1.71597e-160	Down
UPP2	-4.29552	2.06736e-162	5.66457e-160	Down
CHP2	-5.23827	4.81545e-161	1.29974e-158	Down
NT5C1A	-4.10929	1.55759e-160	4.14227e-158	Down
RNF212B	-4.10174	7.51539e-160	1.96969e-157	Down
ERVMER34-1	-4.67054	4.25816e-159	1.10006e-156	Down
PRR15	-3.93671	3.94397e-156	9.90595e-154	Down
AKAP3	-2.30972	2.21999e-155	5.49949e-153	Down
HCRTR2	-5.58996	4.13138e-155	1.00962e-152	Down
COBLL1	-2.36828	4.02738e-154	9.58306e-152	Down
ABCA4	-4.61538	1.8989e-151	4.45969e-149	Down
XPNPEP2	-5.36905	7.47105e-151	1.72321e-148	Down
KCNE1B	-5.06592	7.81946e-151	1.76759e-148	Down
CASR	-5.49513	2.019e-149	4.50761e-147	Down
ABAT	-3.02124	8.96438e-148	1.97697e-145	Down
CRHBP	-4.03999	3.02717e-147	6.59557e-145	Down
FAM171A1	-2.15093	2.9143e-146	6.27408e-144	Down
SRGAP3	-2.44295	6.90994e-146	1.47011e-143	Down
PRDM16	-3.67587	1.49464e-145	3.14292e-143	Down
SFXN2	-2.33964	8.67729e-145	1.80368e-142	Down
PRKAR2B	-2.22387	1.82867e-143	3.75792e-141	Down
TMEM52B	-5.00284	4.45618e-143	9.05455e-141	Down
SLC16A5	-3.00794	1.13011e-142	2.27077e-140	Down
SLC7A8	-3.56226	2.51347e-142	4.9949e-140	Down
IRX1	-4.56941	2.68731e-142	5.28232e-140	Down
PTPRO	-3.17278	7.6528e-142	1.4881e-139	Down
TPPP2	-4.07376	1.73e-141	3.32823e-139	Down
DDB2	2.04921	3.4796e-141	6.62369e-139	Up
SEMG2	-7.29393	1.02258e-140	1.92629e-138	Down
CCNI2	-2.93182	1.48584e-140	2.77009e-138	Down
TCF24	-4.97944	9.44043e-140	1.74205e-137	Down
EFHD1	-2.60886	1.1697e-139	2.13665e-137	Down
AC083902.2	-6.75209	3.06283e-139	5.53883e-137	Down
CPAMD8	-2.77005	1.56515e-138	2.80239e-136	Down
SEMA6D	-2.91373	3.35407e-138	5.88883e-136	Down
CACNA2D2	-2.27441	9.93019e-138	1.72671e-135	Down
CYFIP2	-2.23869	1.26389e-137	2.17679e-135	Down
TRPV5	-5.09265	1.43937e-137	2.45562e-135	Down
EYA4	-3.4749	1.86644e-137	3.15446e-135	Down
KCNK13	-2.62074	3.32468e-137	5.567e-135	Down
FLRT1	-4.09681	2.02256e-136	3.3556e-134	Down
TMEM178A	-3.20003	5.17234e-136	8.50332e-134	Down
AQP2	-8.93496	1.3451e-135	2.19142e-133	Down
EHF	-5.21188	2.41407e-135	3.89786e-133	Down
RASL11B	-4.26866	6.38342e-135	1.02157e-132	Down
AIF1L	-3.1941	5.40846e-134	8.57953e-132	Down
PRR35	-7.01516	1.06001e-133	1.66688e-131	Down
FAM81A	-2.55228	1.17351e-133	1.82946e-131	Down
SLC5A2	-4.68149	2.41549e-133	3.70185e-131	Down
SLC28A2	-3.50363	3.1049e-133	4.7184e-131	Down
TNNT2	-4.84259	4.63161e-133	6.97984e-131	Down
SLC5A7	-4.27798	5.05358e-133	7.55281e-131	Down
CALML3	-5.65351	3.40401e-132	5.00473e-130	Down
PLCL1	-2.62435	4.72429e-131	6.88984e-129	Down
CYP27B1	-3.58808	3.50522e-130	5.07107e-128	Down
UMOD	-8.56837	1.3363e-129	1.91791e-127	Down
EMX1	-2.59614	3.44772e-129	4.90933e-127	Down
MUC15	-7.22375	2.33068e-128	3.26729e-126	Down
RNF150	-3.09367	3.40505e-128	4.70053e-126	Down
COL4A6	-4.35974	8.22216e-128	1.12644e-125	Down
FOXC1	-2.15864	1.2328e-127	1.67624e-125	Down
NOL3	3.44397	1.32566e-127	1.78905e-125	Up
EDDM3A	-4.78807	2.00626e-127	2.6875e-125	Down
MECOM	-2.5315	1.26028e-126	1.6758e-124	Down
SERPINA5	-4.88755	1.53752e-125	2.01482e-123	Down
IYD	-4.24567	1.0483e-124	1.3541e-122	Down
SLC15A2	-3.04307	1.15524e-124	1.48166e-122	Down
ABHD17C	-2.031	2.5171e-124	3.18316e-122	Down
TMEM207	-8.13575	6.24033e-124	7.83682e-122	Down
C2orf71	-5.68666	7.61062e-124	9.49176e-122	Down
FAM167A	-3.49109	7.82456e-124	9.69174e-122	Down
LMO3	-3.36435	1.3012e-123	1.60074e-121	Down
MRO	-2.95995	1.69724e-123	2.07384e-121	Down
ASS1	-2.6905	2.34079e-123	2.841e-121	Down
SLC22A8	-6.09526	2.69224e-123	3.24576e-121	Down
SPAG4	3.90547	4.12822e-123	4.94402e-121	Up
ERICH4	-3.57203	1.09004e-122	1.29686e-120	Down
CCDC181	-3.03713	4.33495e-122	5.09047e-120	Down
SAP30	2.50328	7.81545e-122	9.11836e-120	Up
HPD	-4.85519	7.73839e-121	8.97057e-119	Down
GADL1	-4.3931	5.24732e-120	5.96808e-118	Down
AGBL4	-2.44219	1.58169e-118	1.7766e-116	Down
AVPR2	-3.40645	2.05166e-118	2.29026e-116	Down
DIO1	-4.76988	6.8139e-118	7.51357e-116	Down
EGLN3	4.27613	1.02784e-117	1.12651e-115	Up
BTG2	-2.09001	1.91497e-117	2.08616e-115	Down
KCNK10	-3.30163	2.06394e-117	2.23499e-115	Down
PCK2	-2.26504	6.30864e-117	6.75062e-115	Down
MYOZ2	-3.09362	7.5841e-117	8.06769e-115	Down
FAM19A4	-4.30468	6.09597e-116	6.37223e-114	Down
SLC47A2	-3.89152	7.83284e-116	8.14075e-114	Down
TFAP2B	-5.73833	2.35115e-115	2.42962e-113	Down
KLRG2	-5.0655	4.1564e-115	4.24657e-113	Down
PTGER1	-4.93271	2.23132e-114	2.25426e-112	Down
PTH1R	-3.21826	4.23129e-114	4.25103e-112	Down
COL26A1	-4.68041	1.70062e-113	1.68978e-111	Down
C1orf226	-2.75965	6.8144e-113	6.73396e-111	Down
PPP2R2B	-2.27376	1.60409e-112	1.57654e-110	Down
NIPAL1	-3.1903	3.25534e-112	3.18214e-110	Down
REEP6	-2.96693	7.31558e-112	7.11263e-110	Down
TRPM6	-2.97363	1.08968e-111	1.05379e-109	Down
NAT8L	-4.60133	2.27707e-111	2.19035e-109	Down
PAPPA	-3.12388	1.81032e-110	1.71402e-108	Down
ACY1	-2.16065	4.34355e-110	4.09108e-108	Down
HELT	-5.23095	5.13201e-110	4.80867e-108	Down
STRA6	-4.03046	5.34609e-110	4.98344e-108	Down
EPCAM	-2.83617	8.15014e-110	7.55832e-108	Down
VIM	2.59334	1.86765e-109	1.72319e-107	Up
TNNI1	-4.0232	1.89876e-109	1.74301e-107	Down
NRK	-4.78398	3.54427e-109	3.22084e-107	Down
GPC3	-3.64822	6.01485e-109	5.43863e-107	Down
TYRO3	-2.22878	2.28867e-108	2.05912e-106	Down
ARHGEF39	2.74193	2.34446e-108	2.09887e-106	Up
NOS1AP	-2.77023	3.25854e-108	2.90283e-106	Down
ASB15	-5.22584	8.42439e-108	7.43154e-106	Down
DEGS2	-2.99177	8.51328e-108	7.4735e-106	Down
PCDH9	-3.24776	1.59151e-107	1.38369e-105	Down
SPTB	-2.63427	3.96673e-107	3.43226e-105	Down
MPP7	-2.78231	4.87825e-107	4.18096e-105	Down
S100A2	-3.4913	6.25063e-106	5.25751e-104	Down
SUSD4	-3.64953	7.96149e-106	6.66554e-104	Down
DPEP1	-4.33298	2.28806e-105	1.90679e-103	Down
KLHL13	-2.14918	4.44232e-105	3.68509e-103	Down
CASZ1	-2.00706	1.99205e-104	1.63747e-102	Down
AMPH	-3.14861	4.31332e-104	3.52951e-102	Down
SLC14A1	-2.97306	1.24788e-103	1.01196e-101	Down
CST9	-5.03939	1.37154e-103	1.10235e-101	Down
HILPDA	4.69013	3.34022e-103	2.67277e-101	Up
HECW1	-3.68943	4.08449e-103	3.25391e-101	Down
GABRD	5.14962	4.74919e-103	3.76686e-101	Up
NETO2	3.32711	1.22852e-102	9.70158e-101	Up
FAM222A	-2.73957	1.29794e-102	1.02052e-100	Down
VEGFA	3.50347	2.2696e-102	1.76911e-100	Up
SPTBN2	-4.3269	2.78429e-102	2.16099e-100	Down
SLC16A3	3.0616	4.60315e-102	3.55741e-100	Up
DTX1	-2.44376	1.34543e-101	1.03535e-99	Down
SLC26A4	-3.25026	1.01995e-100	7.78263e-99	Down
LILRB1	2.94264	1.37789e-100	1.04697e-98	Up
MAP6	-2.37756	1.54747e-100	1.1709e-98	Down
CLDN14	-2.939	2.15185e-100	1.62142e-98	Down
SORD	-2.15371	6.14159e-100	4.60848e-98	Down
KCTD8	-4.02235	4.98616e-99	3.71069e-97	Down
LZTS3	-2.28209	6.28208e-99	4.65595e-97	Down
MRLN	-4.44771	6.65246e-99	4.91033e-97	Down
AFM	-4.64016	2.09527e-98	1.52172e-96	Down
OLFM3	-5.30369	3.77383e-98	2.72984e-96	Down
PDE1A	-2.80134	5.17047e-98	3.72521e-96	Down
ZNF488	-3.49694	6.45348e-98	4.63114e-96	Down
NKD1	-2.90283	1.31743e-97	9.4168e-96	Down
RAG2	-3.77759	3.65355e-97	2.58089e-95	Down
PEG3	-2.34208	6.03138e-97	4.22758e-95	Down
CDKN2A	4.94748	7.88197e-97	5.50338e-95	Up
ARHGAP22	2.7765	9.56828e-97	6.65511e-95	Up
AGAP2	2.71676	1.33869e-96	9.27543e-95	Up
CXCR4	2.80045	7.10319e-96	4.88419e-94	Up
ST8SIA4	3.59202	8.1301e-96	5.56912e-94	Up
FAM151A	-3.92858	1.39462e-95	9.51708e-94	Down
VSIG8	-2.82686	2.02479e-95	1.3714e-93	Down
MT1G	-4.42849	2.623e-95	1.76994e-93	Down
NPHS2	-7.08192	4.64221e-95	3.12081e-93	Down
NYAP1	-2.59744	1.10665e-94	7.4121e-93	Down
HOMER1	-2.18603	1.72511e-94	1.15118e-92	Down
GATA3	-3.12065	2.64296e-94	1.75075e-92	Down
COL5A3	3.56625	3.00349e-94	1.9823e-92	Up
RNF43	-2.52496	3.65122e-94	2.40104e-92	Down
ST6GAL1	-2.16075	4.14014e-94	2.71269e-92	Down
P2RX7	2.69923	5.94972e-94	3.87031e-92	Up
SLC9A4	-6.09175	7.21847e-94	4.67881e-92	Down
F11	-4.22752	8.80678e-94	5.68792e-92	Down
CA8	-3.24715	1.55638e-93	9.98072e-92	Down
KLK7	-5.78995	3.46401e-93	2.21354e-91	Down
EDA2R	2.31887	3.72084e-93	2.36097e-91	Up
ZNF395	2.65934	4.18477e-93	2.64606e-91	Up
SCARB1	3.81723	1.41393e-92	8.87833e-91	Up
PROZ	-4.14705	2.05408e-92	1.28533e-90	Down
STAMBPL1	2.49888	2.89668e-92	1.80012e-90	Up
NDUFA4L2	5.46414	9.15591e-92	5.65104e-90	Up
SLC52A3	-2.97082	1.09154e-91	6.71409e-90	Down
CLCNKA	-4.98077	1.13273e-91	6.94386e-90	Down
AL590560.1	-3.81691	1.4834e-91	9.06279e-90	Down
CACNA2D3	-2.08684	2.96875e-91	1.80157e-89	Down
FMO5	-2.42054	3.98318e-91	2.40909e-89	Down
SLC13A3	-4.67669	2.64753e-90	1.58536e-88	Down
CFAP74	4.00139	4.40097e-90	2.62664e-88	Up
TYRP1	-5.22892	4.46726e-90	2.65743e-88	Down
MARVELD2	-2.35639	7.17663e-90	4.25515e-88	Down
RALYL	-5.72259	1.77049e-89	1.04292e-87	Down
ENTPD3	-3.22387	2.98948e-89	1.75525e-87	Down
ANGPTL4	4.96691	3.82697e-89	2.23248e-87	Up
FAM78A	2.3905	6.321e-89	3.67553e-87	Up
NELL1	-5.79726	7.96865e-89	4.60399e-87	Down
DOK3	2.64688	8.8165e-89	5.07763e-87	Up
TREM2	4.07993	2.09685e-88	1.20379e-86	Up
CDH16	-2.34869	2.13419e-88	1.22135e-86	Down
HPCAL4	-3.96446	2.49754e-88	1.42478e-86	Down
MTCP1	3.27576	5.76912e-88	3.28078e-86	Up
PHKA2	2.20985	1.31286e-87	7.39617e-86	Up
TNNC1	-3.33201	1.50092e-87	8.42937e-86	Down
ALDOB	-4.69933	1.51273e-87	8.46941e-86	Down
KNG1	-6.1925	2.81282e-87	1.56997e-85	Down
HSF4	5.74103	7.7897e-87	4.32113e-85	Up
ITLN1	-3.64042	1.00744e-86	5.55441e-85	Down
PRDM1	2.30154	2.84513e-86	1.55442e-84	Up
STC2	3.94157	3.01597e-86	1.63786e-84	Up
RASAL3	2.68924	5.37278e-86	2.90034e-84	Up
HK2	3.4612	5.44278e-86	2.92938e-84	Up
TMEM74B	3.73662	1.74654e-85	9.31695e-84	Up
OVCH2	-4.40531	1.88845e-85	1.00443e-83	Down
HLA-F	2.47395	2.19819e-85	1.16575e-83	Up
ACOT12	-4.25974	3.69457e-85	1.94789e-83	Down
GGT6	-4.72452	4.95502e-85	2.60484e-83	Down
ODF3B	3.55374	5.68966e-85	2.98237e-83	Up
PRRG2	-2.80885	5.8809e-85	3.0737e-83	Down
ADGRV1	-2.72594	7.02092e-85	3.65897e-83	Down
SEMG1	-4.73148	7.36252e-85	3.82597e-83	Down
SHBG	-2.30018	7.80607e-85	4.04484e-83	Down
SEMA5B	3.7223	1.35717e-84	6.99235e-83	Up
DGKD	2.13667	1.72684e-84	8.8465e-83	Up
CAV2	2.02007	1.98731e-84	1.01235e-82	Up
FAM3B	-3.88539	2.12382e-84	1.07885e-82	Down
CD1D	2.2989	2.31768e-84	1.17403e-82	Up
VGLL1	-6.16618	6.98605e-84	3.5191e-82	Down
NTNG1	-4.47928	8.21075e-84	4.12453e-82	Down
KSR2	-3.20631	1.28582e-83	6.40571e-82	Down
KRBA1	2.82178	1.76574e-83	8.77241e-82	Up
PIK3R5	2.82646	2.28016e-83	1.12663e-81	Up
ESRRG	-3.04417	2.40359e-83	1.18437e-81	Down
PARVG	2.89198	6.61977e-83	3.25304e-81	Up
CLDN10	-2.27061	1.40796e-82	6.84449e-81	Down
C10orf55	-2.26724	1.49347e-82	7.22138e-81	Down
NUAK2	-2.09534	1.63363e-82	7.87803e-81	Down
ENO2	3.21876	1.63853e-82	7.88063e-81	Up
MYBPH	-3.18999	2.34595e-82	1.12233e-80	Down
LCP2	2.23753	3.78295e-82	1.79086e-80	Up
SLC2A12	-3.29823	4.04784e-82	1.91125e-80	Down
TYMS	2.09363	4.33278e-82	2.04047e-80	Up
GAL3ST3	-4.33771	7.40064e-82	3.47619e-80	Down
LRRC2	-3.40945	1.82877e-81	8.5456e-80	Down
LAMA4	2.6833	1.86248e-81	8.68068e-80	Up
COL23A1	4.87593	3.17543e-81	1.47242e-79	Up
MRAP2	-3.33685	5.56503e-81	2.5673e-79	Down
FXYD4	-6.31013	5.55476e-81	2.5673e-79	Down
AL359736.1	-2.8303	5.5995e-81	2.57662e-79	Down
RELT	2.10631	6.54723e-81	3.00508e-79	Up
TNFAIP6	5.94213	1.57455e-80	7.19042e-79	Up
CCSER1	-2.45236	2.36232e-80	1.07608e-78	Down
CA9	5.92477	4.24475e-80	1.92869e-78	Up
DACH1	-2.34102	4.38983e-80	1.98962e-78	Down
CYP4F2	-4.92136	8.11786e-80	3.65183e-78	Down
SLC9A3	-3.46432	9.04365e-80	4.0582e-78	Down
SPTSSB	-3.45074	1.21356e-79	5.43218e-78	Down
TYMP	2.96567	1.27384e-79	5.68793e-78	Up
MYO3B	-3.74326	1.7325e-79	7.71688e-78	Down
CD300A	3.00468	1.82129e-79	8.09245e-78	Up
BHLHE41	2.77876	5.09332e-79	2.24653e-77	Up
CDCA2	4.29504	6.06593e-79	2.66901e-77	Up
KLK6	-5.41371	8.70704e-79	3.8218e-77	Down
ITGAX	3.30622	1.20928e-78	5.28226e-77	Up
GAL3ST4	2.91084	1.68336e-78	7.31777e-77	Up
KCNJ12	-2.31354	2.74001e-78	1.18542e-76	Down
ESM1	3.60845	2.87789e-78	1.24209e-76	Up
COL4A4	-2.09877	3.23254e-78	1.39184e-76	Down
CD300LF	3.03276	3.44021e-78	1.47774e-76	Up
TMEM72	-2.99557	5.62333e-78	2.40977e-76	Down
RASD1	-2.52189	5.83505e-78	2.49459e-76	Down
CTSV	-2.84305	6.34939e-78	2.70807e-76	Down
RIPPLY1	-2.81655	1.06817e-77	4.54513e-76	Down
GRIK2	-2.79368	1.30271e-77	5.51716e-76	Down
ANKRD34B	-3.89173	1.3633e-77	5.76028e-76	Down
SSC4D	-2.23435	2.37293e-77	9.95639e-76	Down
PLK2	2.24438	2.51993e-77	1.05487e-75	Up
SLFN13	2.19186	3.55177e-77	1.47996e-75	Up
STAC3	2.29717	4.35616e-77	1.80681e-75	Up
VASH1	2.2007	4.83749e-77	2.00186e-75	Up
MYO1F	2.5256	7.92478e-77	3.25709e-75	Up
TNFRSF4	3.31589	1.09634e-76	4.45531e-75	Up
GJC1	2.77043	1.67875e-76	6.79163e-75	Up
GRIK3	5.05019	1.76592e-76	7.12832e-75	Up
DCXR	-2.06788	2.01029e-76	8.07869e-75	Down
PIPOX	-2.94797	2.55256e-76	1.02125e-74	Down
SCN7A	-3.97828	2.83154e-76	1.13036e-74	Down
NCCRP1	-2.94535	4.36159e-76	1.73733e-74	Down
PLXDC1	2.89259	4.93601e-76	1.96182e-74	Up
PADI2	-2.47342	5.5961e-76	2.21929e-74	Down
LIPH	-3.57597	1.45934e-75	5.71228e-74	Down
AQP3	-2.18897	2.37982e-75	9.27514e-74	Down
IGSF10	-2.72508	2.47527e-75	9.62641e-74	Down
RASSF10	-3.0787	2.73092e-75	1.05978e-73	Down
NLRC5	2.26963	3.04788e-75	1.18026e-73	Up
TMEM91	3.75163	3.62888e-75	1.40224e-73	Up
DOC2A	6.14916	4.15484e-75	1.60205e-73	Up
LGALS9	2.19906	5.29099e-75	2.03579e-73	Up
MOGAT2	-4.24524	6.16022e-75	2.36521e-73	Down
IGFBP3	3.51183	7.13079e-75	2.73206e-73	Up
PDILT	-2.97999	1.00637e-74	3.84762e-73	Down
BMP6	-2.1035	1.65474e-74	6.31315e-73	Down
TNFRSF14	2.16419	2.20694e-74	8.40215e-73	Up
HSPB7	-3.25428	2.9374e-74	1.11596e-72	Down
NUDT10	-2.66286	3.21736e-74	1.21721e-72	Down
TRPM2	2.77754	5.51407e-74	2.07742e-72	Up
LPCAT1	2.56374	5.82878e-74	2.19143e-72	Up
NUSAP1	2.17033	6.02433e-74	2.26025e-72	Up
GGACT	-2.33507	7.37441e-74	2.76105e-72	Down
NR1I3	-2.45275	7.72132e-74	2.88497e-72	Down
GAS2L3	3.14259	8.63202e-74	3.21859e-72	Up
APOC1	5.08967	9.65549e-74	3.58542e-72	Up
ADM	2.73936	1.04241e-73	3.86289e-72	Up
TTC36	-2.76106	1.05562e-73	3.90384e-72	Down
C5orf67	-2.75254	1.1268e-73	4.15857e-72	Down
SLC5A11	-3.05157	1.23142e-73	4.52622e-72	Down
LAPTM5	2.55662	1.4671e-73	5.38156e-72	Up
HOXB9	-3.26916	3.24041e-73	1.17907e-71	Down
HOXB6	-2.06271	3.40232e-73	1.23549e-71	Down
CKM	-2.88711	4.31593e-73	1.56411e-71	Down
CHL1	-3.30278	4.83784e-73	1.74278e-71	Down
DPEP2	2.30213	5.28461e-73	1.89994e-71	Up
GALNT3	-2.53896	5.99659e-73	2.15163e-71	Down
TMIGD3	2.94541	9.99705e-73	3.57286e-71	Up
ARL4D	-2.68116	1.30888e-72	4.66858e-71	Down
FCGR3A	3.35605	1.47832e-72	5.26258e-71	Up
IGSF6	2.70567	1.5324e-72	5.44439e-71	Up
RAP1GAP	-2.55042	1.56942e-72	5.56497e-71	Down
INHBB	3.84381	1.79971e-72	6.36906e-71	Up
TSPAN8	-3.90531	3.67171e-72	1.29686e-70	Down
FBP1	-2.30816	3.99316e-72	1.40491e-70	Down
SLC34A3	-3.3694	5.6319e-72	1.96997e-70	Down
PSMB9	2.24693	6.35138e-72	2.21734e-70	Up
IL2RB	3.02331	8.36468e-72	2.90898e-70	Up
NDST3	-3.03483	8.48698e-72	2.94584e-70	Down
FABP1	-4.40915	1.14387e-71	3.95521e-70	Down
PFKFB4	2.44206	2.15016e-71	7.40637e-70	Up
SLC34A1	-4.38602	2.28224e-71	7.81668e-70	Down
EHD2	2.26948	2.40133e-71	8.19352e-70	Up
PLAU	-2.16308	3.86414e-71	1.31105e-69	Down
ERBB4	-3.86242	4.65287e-71	1.5757e-69	Down
CCDC160	-2.36137	5.90028e-71	1.9944e-69	Down
SYT7	-3.36795	7.31641e-71	2.46847e-69	Down
P2RX2	-3.46163	7.9521e-71	2.67795e-69	Down
MAL2	-2.71692	8.14185e-71	2.73675e-69	Down
CGN	-2.40716	8.30578e-71	2.78151e-69	Down
LAIR1	2.66305	1.18457e-70	3.93783e-69	Up
AHNAK2	4.11159	1.30076e-70	4.31612e-69	Up
TYROBP	2.67687	1.38069e-70	4.57298e-69	Up
FATE1	3.54587	1.67596e-70	5.53066e-69	Up
LAT2	2.17735	2.45455e-70	8.08527e-69	Up
SULT2B1	-3.1706	4.59144e-70	1.50693e-68	Down
FAM46B	-2.57187	1.26359e-69	4.10247e-68	Down
TMEM155	5.107	1.33553e-69	4.32827e-68	Up
TACSTD2	-3.46489	1.90882e-69	6.12041e-68	Down
SCNN1B	-3.99696	2.7365e-69	8.71248e-68	Down
SLC13A2	-4.66553	4.38843e-69	1.39473e-67	Down
CYP2B6	-4.50924	4.61392e-69	1.46383e-67	Down
FMN2	-3.77944	6.05943e-69	1.91237e-67	Down
ADAMTS7	2.46796	6.93408e-69	2.1808e-67	Up
FMNL1	2.25964	1.08128e-68	3.3889e-67	Up
PYGL	2.03666	1.54334e-68	4.82033e-67	Up
LILRB2	2.30857	1.99927e-68	6.22286e-67	Up
COL4A5	-2.29549	2.12149e-68	6.58061e-67	Down
ENPP3	4.60552	2.23157e-68	6.91023e-67	Up
PSORS1C1	2.98424	2.37286e-68	7.32265e-67	Up
SCD	3.0366	4.6975e-68	1.44227e-66	Up
CHGB	-3.63095	5.83807e-68	1.78942e-66	Down
SLC6A17	-2.74361	6.34002e-68	1.93998e-66	Down
CSPG4	2.75916	6.73952e-68	2.05527e-66	Up
SLC37A2	2.76383	9.36164e-68	2.84054e-66	Up
C1orf127	3.12081	1.29398e-67	3.91308e-66	Up
NNMT	3.93896	2.18876e-67	6.58594e-66	Up
CAV1	2.25289	2.40197e-67	7.2155e-66	Up
RPS6KA6	-2.95575	3.04815e-67	9.12629e-66	Down
FCER1G	2.55358	3.51901e-67	1.05013e-65	Up
BTN3A2	2.01387	3.96129e-67	1.17822e-65	Up
ACKR2	-2.25212	4.56477e-67	1.35549e-65	Down
ANGPT2	3.13505	6.91427e-67	2.04644e-65	Up
C1QTNF6	2.29889	7.18899e-67	2.12406e-65	Up
C7	-3.29348	7.20001e-67	2.12406e-65	Down
CLEC2D	2.57486	1.67247e-66	4.90989e-65	Up
PRELID2	2.09681	1.71114e-66	5.01526e-65	Up
DLX5	3.4321	2.12994e-66	6.22259e-65	Up
AP1M2	-2.458	2.49112e-66	7.26604e-65	Down
SPI1	2.37517	2.49539e-66	7.26676e-65	Up
GPR182	-2.40705	3.06934e-66	8.9238e-65	Down
FREM1	-3.29513	3.77224e-66	1.09322e-64	Down
CLDN11	-2.46902	4.71719e-66	1.36017e-64	Down
SLC36A2	-4.64397	4.72344e-66	1.36017e-64	Down
KLRD1	2.35307	5.20693e-66	1.49701e-64	Up
SIGLEC8	4.35	6.96604e-66	1.99958e-64	Up
SIGLEC10	2.99196	7.24641e-66	2.07677e-64	Up
APOBEC3G	2.35008	7.9486e-66	2.27081e-64	Up
C8orf4	-2.15338	1.28684e-65	3.67055e-64	Down
GJA3	-2.97328	1.32084e-65	3.76159e-64	Down
OSCAR	2.5957	1.43698e-65	4.08591e-64	Up
LTB4R	2.55317	1.44852e-65	4.11226e-64	Up
BIN2	2.02925	1.48041e-65	4.1962e-64	Up
CGNL1	-2.09313	1.55623e-65	4.4042e-64	Down
ABCA13	-3.48669	1.59223e-65	4.49905e-64	Down
SASH3	2.49879	1.79324e-65	5.05123e-64	Up
C9orf135	-3.45961	2.47888e-65	6.95008e-64	Down
DACH2	-3.14945	3.58018e-65	1.00068e-63	Down
RASSF2	2.21775	4.49465e-65	1.25241e-63	Up
PIK3R6	3.39432	5.59164e-65	1.55568e-63	Up
OR2A4	6.68052	8.88431e-65	2.4604e-63	Up
ALDH3B2	-3.90102	9.34294e-65	2.58345e-63	Down
KLHL6	2.63544	1.05863e-64	2.92279e-63	Up
ISG20	2.37344	1.09037e-64	3.00583e-63	Up
NFAM1	2.13477	1.17589e-64	3.22683e-63	Up
PTPRQ	-3.94728	1.50235e-64	4.11022e-63	Down
MT1H	-4.32849	1.58038e-64	4.31716e-63	Down
P2RY1	2.46368	1.61144e-64	4.39538e-63	Up
IL12RB1	2.60737	1.77749e-64	4.84097e-63	Up
CDK18	2.39417	2.45084e-64	6.65479e-63	Up
CD68	3.1749	2.60106e-64	7.05211e-63	Up
CCND1	2.32836	2.97091e-64	8.0428e-63	Up
GRM1	-3.36843	3.14093e-64	8.49036e-63	Down
C1orf162	2.36389	3.27827e-64	8.83819e-63	Up
TUBB2B	-2.58683	3.82121e-64	1.02526e-62	Down
RASD2	2.91181	3.87311e-64	1.03765e-62	Up
SOX11	5.40847	5.01456e-64	1.33751e-62	Up
FAM169A	-3.08787	5.57054e-64	1.48362e-62	Down
NPY5R	-2.40086	5.59953e-64	1.48914e-62	Down
TMSB10	2.14712	5.83441e-64	1.54933e-62	Up
MPPED2	-2.44456	6.14601e-64	1.62968e-62	Down
ITGAD	4.77359	6.18164e-64	1.63673e-62	Up
CNTN1	-3.66939	6.60221e-64	1.74553e-62	Down
SLC16A1	2.07029	6.97316e-64	1.83823e-62	Up
ARRDC2	2.00044	7.14538e-64	1.88089e-62	Up
LILRB4	3.13951	1.08564e-63	2.84531e-62	Up
SDS	4.49463	1.70825e-63	4.46416e-62	Up
CCDC88B	2.59261	2.08398e-63	5.43819e-62	Up
FAM217A	-2.32703	2.13688e-63	5.5682e-62	Down
LY86	2.50241	2.43492e-63	6.33571e-62	Up
INSRR	-3.59534	3.14992e-63	8.16092e-62	Down
HLX	2.56221	3.68885e-63	9.52988e-62	Up
ADAMTS16	-2.6383	5.88607e-63	1.51629e-61	Down
VWA2	-2.89984	7.64423e-63	1.96361e-61	Down
FCGR1B	2.8617	7.9362e-63	2.03284e-61	Up
CYP2J2	5.1644	9.61255e-63	2.45875e-61	Up
FABP6	5.67304	9.83803e-63	2.51287e-61	Up
CSF3R	2.77452	9.90215e-63	2.52568e-61	Up
FRG2C	-4.11584	1.128e-62	2.86902e-61	Down
RAB42	4.88448	1.19226e-62	3.02396e-61	Up
PM20D1	-2.81977	1.37132e-62	3.46838e-61	Down
SCNN1G	-4.75493	1.39443e-62	3.52192e-61	Down
SCN1B	2.02238	2.6234e-62	6.57996e-61	Up
OLFML2A	2.70964	4.41854e-62	1.09911e-60	Up
MS4A7	2.44611	4.6989e-62	1.16724e-60	Up
EPN3	-3.7662	5.30234e-62	1.30994e-60	Down
OTOGL	-2.45774	5.67884e-62	1.40104e-60	Down
APOBEC3H	2.90984	7.26057e-62	1.78883e-60	Up
SIGLEC9	2.33202	9.45844e-62	2.32085e-60	Up
MAGEE2	-2.66995	9.72377e-62	2.38272e-60	Down
RUNX3	2.70265	1.04898e-61	2.56347e-60	Up
E2F1	2.20955	1.14481e-61	2.7939e-60	Up
C1QB	2.94786	1.21919e-61	2.97142e-60	Up
POU5F1	3.43958	1.26804e-61	3.0863e-60	Up
ITGB2	2.41094	1.29654e-61	3.15142e-60	Up
FCGR1A	3.10645	1.38805e-61	3.36933e-60	Up
MYO3A	3.34116	1.49914e-61	3.63411e-60	Up
HTRA4	4.80621	1.81972e-61	4.39358e-60	Up
LZTS1	2.41305	2.00825e-61	4.82941e-60	Up
ARHGAP9	2.57321	2.22176e-61	5.32869e-60	Up
LILRB3	2.47289	2.35389e-61	5.63811e-60	Up
PPP1R1B	-3.73592	2.80668e-61	6.7049e-60	Down
SLC12A3	-4.70051	2.86886e-61	6.84438e-60	Down
GPM6B	-2.08075	4.94538e-61	1.17674e-59	Down
C4orf47	2.54052	5.06784e-61	1.2043e-59	Up
FERMT3	2.12521	5.26639e-61	1.24984e-59	Up
RGS6	-2.30187	8.73866e-61	2.06845e-59	Down
SSTR5	-3.75482	1.08083e-60	2.555e-59	Down
MYH7	-3.05559	1.09063e-60	2.57479e-59	Down
MAL	-3.2829	1.10095e-60	2.59577e-59	Down
MBOAT4	2.37702	1.10378e-60	2.59907e-59	Up
PPP1R3G	2.1621	1.37322e-60	3.21675e-59	Up
GMPR	-2.27797	1.42116e-60	3.32473e-59	Down
GBP2	2.00709	1.57971e-60	3.69089e-59	Up
ETV7	2.71736	1.78312e-60	4.16077e-59	Up
TMC8	2.53939	1.79792e-60	4.18988e-59	Up
CD247	2.60319	2.01819e-60	4.69112e-59	Up
FGD2	2.53155	2.22116e-60	5.15629e-59	Up
YPEL4	2.67715	2.30845e-60	5.35205e-59	Up
PLPPR1	-4.1908	2.37487e-60	5.49901e-59	Down
TBX21	2.48514	2.84519e-60	6.5628e-59	Up
LST1	2.27258	3.07663e-60	7.0696e-59	Up
PRF1	2.66141	3.10966e-60	7.13644e-59	Up
GNLY	3.14249	3.36009e-60	7.70138e-59	Up
MS4A14	3.21573	3.56661e-60	8.15405e-59	Up
RNASET2	3.36657	4.88852e-60	1.11621e-58	Up
TINCR	-2.32107	7.87615e-60	1.7916e-58	Down
AL512785.2	-2.7579	9.10925e-60	2.0669e-58	Down
MFSD6L	-3.39084	9.17871e-60	2.08005e-58	Down
DAO	-3.2083	9.89836e-60	2.24032e-58	Down
PRAM1	2.47651	1.08462e-59	2.45178e-58	Up
VAV1	2.33089	1.14336e-59	2.58133e-58	Up
C1QC	2.77217	1.54858e-59	3.4745e-58	Up
BTK	2.20869	1.64058e-59	3.67636e-58	Up
CR2	-3.85797	1.90106e-59	4.2548e-58	Down
CNGA1	-2.47237	3.33445e-59	7.41701e-58	Down
TNFSF9	3.49091	4.18537e-59	9.26417e-58	Up
NXPH4	4.22988	6.61652e-59	1.45918e-57	Up
B4GALNT2	-3.60016	7.54154e-59	1.65914e-57	Down
THEMIS2	2.08682	7.89109e-59	1.73393e-57	Up
TNFAIP8L2	2.27401	8.21055e-59	1.80194e-57	Up
BICDL1	-2.00181	8.97996e-59	1.96841e-57	Down
SMIM5	-3.14342	9.33442e-59	2.04363e-57	Down
TRIM9	2.86708	1.02497e-58	2.24131e-57	Up
HCK	2.06627	1.41097e-58	3.07793e-57	Up
VSIG1	3.97072	2.22921e-58	4.85699e-57	Up
OTOA	2.92825	2.74965e-58	5.96935e-57	Up
CA10	-4.79527	3.33986e-58	7.2333e-57	Down
EPB41L4B	-3.37977	3.35089e-58	7.2485e-57	Down
MAN1C1	-2.1804	3.89929e-58	8.4247e-57	Down
ITGB6	-2.57218	6.49753e-58	1.40049e-56	Down
MCAM	2.09424	6.66161e-58	1.43415e-56	Up
SELPLG	2.07107	7.28345e-58	1.56616e-56	Up
ASPDH	-2.7164	8.82677e-58	1.89576e-56	Down
NKG7	3.50474	1.16143e-57	2.48853e-56	Up
OLFML2B	2.69988	1.19088e-57	2.54863e-56	Up
GLDC	-2.32803	1.75449e-57	3.74595e-56	Down
AGMAT	-2.4129	1.88544e-57	4.01606e-56	Down
C10orf10	2.2809	2.20504e-57	4.69129e-56	Up
WNT7B	-3.87631	2.3647e-57	5.02506e-56	Down
APOBEC3D	2.03716	2.46421e-57	5.23038e-56	Up
CD72	2.7296	2.60837e-57	5.52986e-56	Up
RGS1	3.12968	3.18181e-57	6.73769e-56	Up
KCNE3	2.16168	3.53735e-57	7.47306e-56	Up
FAM163A	3.24144	3.55464e-57	7.50083e-56	Up
PLEKHB1	-2.30742	5.27658e-57	1.10955e-55	Down
CD37	2.15829	5.47102e-57	1.1491e-55	Up
PAK6	-3.33949	6.17776e-57	1.29454e-55	Down
CORO1A	2.4492	6.60262e-57	1.38037e-55	Up
APOBEC3C	2.12195	6.61963e-57	1.38233e-55	Up
MYO1G	2.66177	8.02423e-57	1.6737e-55	Up
PROM2	-3.50097	9.06831e-57	1.88496e-55	Down
GATM	-2.14691	9.70885e-57	2.01578e-55	Down
DEF6	2.2885	1.22197e-56	2.52839e-55	Up
BPI	-2.3989	1.28198e-56	2.64951e-55	Down
DLL4	2.45358	1.79097e-56	3.66793e-55	Up
HSD11B2	-2.77307	2.04428e-56	4.182e-55	Down
SOWAHA	-3.0592	2.19253e-56	4.47513e-55	Down
HK3	2.60858	2.38355e-56	4.85954e-55	Up
ADH6	-2.58988	2.52337e-56	5.13882e-55	Down
PLA2G7	3.68952	3.06758e-56	6.24006e-55	Up
NME8	2.79993	4.46654e-56	9.04512e-55	Up
GZMH	3.00311	4.72039e-56	9.53782e-55	Up
TMC1	-2.08569	6.48454e-56	1.30441e-54	Down
EFNA3	2.41926	6.74766e-56	1.35432e-54	Up
LMX1B	-4.09611	7.80934e-56	1.56568e-54	Down
MYEOV	7.11925	8.64245e-56	1.73079e-54	Up
CRACR2A	2.1874	9.20657e-56	1.83969e-54	Up
PATL2	2.86251	1.59496e-55	3.15572e-54	Up
KIF21B	2.156	1.67218e-55	3.30489e-54	Up
MAPK4	-4.04834	1.77035e-55	3.49128e-54	Down
ITGAL	2.53867	2.67542e-55	5.24753e-54	Up
CLEC2B	2.3131	2.7046e-55	5.29902e-54	Up
SLA2	2.92859	2.72266e-55	5.32864e-54	Up
DNASE1L3	-2.15151	3.30564e-55	6.44866e-54	Down
CHSY3	2.23064	4.76099e-55	9.22805e-54	Up
JAK3	2.44703	5.17908e-55	1.0017e-53	Up
WAS	2.19548	6.13012e-55	1.18437e-53	Up
CYS1	-2.05995	6.21829e-55	1.20012e-53	Down
COL9A2	-2.17916	6.9477e-55	1.33804e-53	Down
MAP3K15	-2.84658	8.80651e-55	1.6817e-53	Down
CAVIN3	2.31822	1.37521e-54	2.61233e-53	Up
GPAT3	-2.44422	1.56907e-54	2.9681e-53	Down
SCN2A	-3.00872	1.83441e-54	3.4664e-53	Down
ADAMTS19	-4.29911	2.30795e-54	4.35214e-53	Down
DNAH11	4.65199	2.37496e-54	4.47384e-53	Up
C1QA	2.62855	2.45406e-54	4.61803e-53	Up
UNC13D	2.19294	2.9314e-54	5.49911e-53	Up
BARX2	2.66933	3.01631e-54	5.65253e-53	Up
ARHGAP30	2.04842	3.11026e-54	5.82255e-53	Up
ZAP70	2.91365	3.59596e-54	6.71791e-53	Up
CAMK2A	-2.74584	4.56902e-54	8.50939e-53	Down
MS4A6A	2.27066	4.57449e-54	8.5108e-53	Up
NEK6	2.01285	5.15796e-54	9.5865e-53	Up
TMPRSS4	-3.69411	5.42816e-54	1.00783e-52	Down
C2orf54	-3.78543	6.61471e-54	1.22311e-52	Down
LILRA6	2.53635	8.03209e-54	1.48066e-52	Up
C10orf82	-2.78133	1.05606e-53	1.94083e-52	Down
RAB7B	2.07529	1.2542e-53	2.29564e-52	Up
HSPB8	2.18897	1.27108e-53	2.32419e-52	Up
E2F2	2.38068	1.38202e-53	2.52449e-52	Up
SLC30A2	-3.36649	1.47792e-53	2.69695e-52	Down
TREML1	2.94222	1.63891e-53	2.98469e-52	Up
NDC80	2.07112	1.65272e-53	3.00681e-52	Up
FASLG	3.50089	1.9769e-53	3.59298e-52	Up
PLIN2	2.95208	2.34433e-53	4.25652e-52	Up
S1PR5	2.42343	2.78439e-53	5.04033e-52	Up
DDIT4	2.18929	3.09257e-53	5.5926e-52	Up
MXD3	2.57603	3.24307e-53	5.85891e-52	Up
MCCD1	-4.2547	3.38725e-53	6.10719e-52	Down
FKBP10	2.81099	3.98017e-53	7.16906e-52	Up
HMX2	-5.32303	4.47268e-53	8.04816e-52	Down
GOLGA7B	3.86241	5.60774e-53	1.00705e-51	Up
CRB2	-2.87941	5.69483e-53	1.02168e-51	Down
ASF1B	2.18369	6.50771e-53	1.16405e-51	Up
CDT1	2.30417	7.37243e-53	1.31353e-51	Up
DNAJC5B	3.74894	7.7401e-53	1.37768e-51	Up
TJP3	-2.76347	7.95462e-53	1.41447e-51	Down
C9orf172	2.09984	8.20909e-53	1.45828e-51	Up
GZMA	3.14835	9.94495e-53	1.76145e-51	Up
TACR3	-3.86639	1.05552e-52	1.86771e-51	Down
NCKAP1L	2.33491	1.1922e-52	2.10339e-51	Up
TMEM30B	-2.83219	1.22865e-52	2.16347e-51	Down
AP000781.2	3.04438	1.28487e-52	2.25588e-51	Up
BTBD16	3.58585	1.31402e-52	2.30482e-51	Up
SIRPB2	2.15358	1.35787e-52	2.37713e-51	Up
LTB4R2	2.21935	1.53884e-52	2.68355e-51	Up
APBB1IP	2.44794	1.60225e-52	2.79144e-51	Up
SLC7A13	-4.92318	1.60967e-52	2.80167e-51	Down
CLEC7A	2.37577	1.74427e-52	3.0272e-51	Up
IL10RA	2.2532	1.89738e-52	3.28347e-51	Up
MTCL1	2.27498	1.93566e-52	3.3465e-51	Up
GDF3	-2.13211	1.98545e-52	3.42932e-51	Down
PSTPIP1	2.79688	2.07205e-52	3.57547e-51	Up
CD244	2.33023	2.36891e-52	4.07219e-51	Up
GABRA2	-4.79228	2.59967e-52	4.46461e-51	Down
CCL5	3.24103	2.94999e-52	5.05665e-51	Up
SAMD3	2.35277	3.64745e-52	6.24626e-51	Up
GRIK5	-3.00321	4.02061e-52	6.87229e-51	Down
HLA-DPB1	2.08819	4.59856e-52	7.85273e-51	Up
RFX8	3.44912	5.92631e-52	1.00915e-50	Up
TBC1D10C	2.55524	7.20882e-52	1.22638e-50	Up
APLN	2.49049	8.38105e-52	1.42446e-50	Up
SLCO1C1	2.52136	8.62099e-52	1.46387e-50	Up
GAL3ST1	2.95098	1.16039e-51	1.96484e-50	Up
IGSF11	-2.87101	1.21219e-51	2.05063e-50	Down
NCF4	2.03465	1.42788e-51	2.40875e-50	Up
SLC1A3	2.7546	1.5467e-51	2.60677e-50	Up
DTL	2.17197	1.72754e-51	2.90882e-50	Up
ACKR3	2.30498	1.75694e-51	2.95559e-50	Up
NMUR2	-3.35602	1.76831e-51	2.97194e-50	Down
DPP6	-3.3624	1.93769e-51	3.25057e-50	Down
PNPLA1	-2.44551	2.18289e-51	3.65175e-50	Down
PCLAF	2.24932	2.27282e-51	3.79868e-50	Up
CTSW	3.04337	2.42483e-51	4.04899e-50	Up
RIMBP2	-2.91579	3.11615e-51	5.1747e-50	Down
LSP1	2.2698	3.26671e-51	5.41477e-50	Up
AC009779.3	2.03809	4.57954e-51	7.57005e-50	Up
FAM111B	2.24347	4.6006e-51	7.59792e-50	Up
ANKRD2	-3.21895	4.76858e-51	7.86816e-50	Down
G6PC	-3.46786	4.82064e-51	7.93957e-50	Down
LHFPL2	2.0312	6.55476e-51	1.07467e-49	Up
TTPA	-3.29204	7.0887e-51	1.16116e-49	Down
CD84	2.8096	7.86923e-51	1.28668e-49	Up
CAPN12	3.17372	8.6756e-51	1.41597e-49	Up
FCRL6	2.51787	1.34096e-50	2.18075e-49	Up
PKMYT1	2.63559	1.40655e-50	2.28536e-49	Up
SPATA16	-3.27702	1.57896e-50	2.56319e-49	Down
HS3ST2	4.90295	1.6177e-50	2.61902e-49	Up
LPAR5	2.18399	1.67967e-50	2.71692e-49	Up
PYHIN1	2.98612	1.99526e-50	3.22163e-49	Up
C11orf21	2.66142	2.02814e-50	3.2718e-49	Up
FBXO2	-2.49642	2.15227e-50	3.46895e-49	Down
C6orf223	3.53395	2.40459e-50	3.86529e-49	Up
HAPLN3	2.40435	2.91562e-50	4.67845e-49	Up
JAKMIP1	3.57081	2.96647e-50	4.75161e-49	Up
CST7	3.14037	3.19583e-50	5.10838e-49	Up
UTS2R	-4.0345	3.19768e-50	5.10838e-49	Down
LDHD	-2.23609	3.23321e-50	5.16057e-49	Down
CPA1	-2.85703	4.69674e-50	7.47675e-49	Down
RXFP4	-2.35413	5.12232e-50	8.13275e-49	Down
FAM26F	2.98172	5.23417e-50	8.30305e-49	Up
MATK	2.27554	6.84979e-50	1.08279e-48	Up
ARRDC5	3.71364	8.11539e-50	1.27953e-48	Up
PLCB2	2.14982	8.11558e-50	1.27953e-48	Up
PTCRA	2.88606	8.54586e-50	1.34502e-48	Up
DLGAP2	-2.62275	8.61624e-50	1.35492e-48	Down
BATF	3.03117	9.13222e-50	1.43357e-48	Up
GLOD5	-2.37795	1.03112e-49	1.61443e-48	Down
MYMK	-3.16973	1.3954e-49	2.16977e-48	Down
SLC6A3	6.09396	1.50208e-49	2.33365e-48	Up
DCLK3	3.30951	1.71163e-49	2.65009e-48	Up
TRIB3	3.13836	1.73525e-49	2.68438e-48	Up
GBP5	3.52626	1.81733e-49	2.80653e-48	Up
LGALS1	2.16179	1.84087e-49	2.84047e-48	Up
PRSS53	3.53477	2.57922e-49	3.96284e-48	Up
GAS1	-2.08306	2.71158e-49	4.16266e-48	Down
ATG16L2	2.34546	2.74239e-49	4.2064e-48	Up
GPR12	-3.34964	3.0246e-49	4.63141e-48	Down
CD300C	2.309	3.04251e-49	4.65489e-48	Up
APOL5	3.84142	3.05733e-49	4.67361e-48	Up
ALDH4A1	-2.04246	3.2184e-49	4.90737e-48	Down
SNX20	2.46843	3.62872e-49	5.52372e-48	Up
EBI3	2.31616	4.09706e-49	6.23139e-48	Up
UHRF1	2.54275	4.49784e-49	6.81231e-48	Up
CCR5	2.91189	5.1143e-49	7.71368e-48	Up
EOMES	3.52603	5.45553e-49	8.22148e-48	Up
DUSP26	-2.66997	5.58559e-49	8.41048e-48	Down
RUFY4	4.88492	6.2753e-49	9.44114e-48	Up
IL21R	2.62377	6.5539e-49	9.85209e-48	Up
LAD1	-2.65688	6.67038e-49	1.00189e-47	Down
IL11	-3.31754	6.91813e-49	1.03737e-47	Down
CBLN2	-3.06129	7.48521e-49	1.12055e-47	Down
CD2	3.03412	1.28939e-48	1.92071e-47	Up
CD6	2.37754	1.3937e-48	2.07097e-47	Up
MILR1	2.00835	1.44627e-48	2.14731e-47	Up
GMNC	-3.52655	1.60926e-48	2.38345e-47	Down
FAM181B	-2.20843	1.68585e-48	2.49484e-47	Down
PPP1R36	-2.41735	1.94863e-48	2.87666e-47	Down
OVOL1	-2.30903	2.00709e-48	2.96055e-47	Down
SYN2	-2.28552	2.1582e-48	3.17825e-47	Down
GNRH1	2.83058	2.74093e-48	4.00703e-47	Up
CLEC12A	2.83075	2.97894e-48	4.35147e-47	Up
DLX1	3.20786	3.64626e-48	5.30909e-47	Up
CD86	2.16294	4.24778e-48	6.17498e-47	Up
HMOX1	2.35714	4.30791e-48	6.25737e-47	Up
MAP4K1	2.40606	4.32035e-48	6.2704e-47	Up
FGF10	-3.40584	4.57499e-48	6.62933e-47	Down
ANXA2R	2.05203	4.59214e-48	6.64886e-47	Up
DLX3	-2.21924	4.966e-48	7.17294e-47	Down
FOXJ1	-3.15998	5.37106e-48	7.74564e-47	Down
IDO1	3.30625	5.43962e-48	7.83826e-47	Up
CAPSL	-2.80728	7.01396e-48	1.00587e-46	Down
ALX1	-3.07617	8.12657e-48	1.16267e-46	Down
SLC25A47	-2.37845	9.15352e-48	1.30752e-46	Down
ZNF469	2.0889	1.01731e-47	1.45087e-46	Up
PLEKHN1	2.48722	1.06465e-47	1.516e-46	Up
DDX25	-2.43015	1.1261e-47	1.59971e-46	Down
CGREF1	3.07493	1.26307e-47	1.79148e-46	Up
SKA3	2.11398	1.44941e-47	2.04296e-46	Up
NCF1	2.31051	1.4547e-47	2.04882e-46	Up
CSTA	2.35026	1.49967e-47	2.11051e-46	Up
KCNK9	4.56831	1.64471e-47	2.31283e-46	Up
MICALL2	2.07335	1.68856e-47	2.37264e-46	Up
ABCC3	2.34325	1.89313e-47	2.6539e-46	Up
MUC3A	3.43845	1.9452e-47	2.72478e-46	Up
KDF1	-2.01899	2.01197e-47	2.81396e-46	Down
DIRAS2	3.02887	2.13099e-47	2.97351e-46	Up
NEXMIF	-2.92567	2.33999e-47	3.26012e-46	Down
ZNF683	3.38495	2.49981e-47	3.4801e-46	Up
NKX6-2	-2.80678	2.57736e-47	3.58531e-46	Down
CDH8	3.48752	3.05983e-47	4.2434e-46	Up
VWA3B	-2.25032	3.05974e-47	4.2434e-46	Down
CCL4	2.66973	3.15765e-47	4.3757e-46	Up
FCHO1	2.64288	3.71542e-47	5.13289e-46	Up
VWF	2.66221	3.89295e-47	5.37405e-46	Up
EBF2	2.78468	5.32933e-47	7.33452e-46	Up
AOAH	2.20351	6.79436e-47	9.30827e-46	Up
LRIT3	-2.07461	7.16831e-47	9.80573e-46	Down
CXCR6	2.723	7.86944e-47	1.07567e-45	Up
AXDND1	-2.08025	8.07681e-47	1.10318e-45	Down
NOD2	2.47099	8.36952e-47	1.1423e-45	Up
FAM153C	5.22757	9.26124e-47	1.2621e-45	Up
MUC6	-2.62782	1.0507e-46	1.42924e-45	Down
SUCNR1	-2.11443	1.11891e-46	1.51909e-45	Down
TNFSF13B	2.52716	1.17722e-46	1.59706e-45	Up
CENPM	2.21708	1.49181e-46	2.01628e-45	Up
C5orf58	2.92657	1.75218e-46	2.36114e-45	Up
CDON	2.26894	1.85279e-46	2.49299e-45	Up
GZMB	2.58249	1.88176e-46	2.5301e-45	Up
BIRC7	7.05488	2.02891e-46	2.72388e-45	Up
PLEK	2.27068	2.0714e-46	2.77887e-45	Up
CNKSR1	-2.5567	2.47808e-46	3.30972e-45	Down
TNFRSF9	4.08533	2.50399e-46	3.34186e-45	Up
IL36B	-4.92411	2.62556e-46	3.50152e-45	Down
ALOX15B	4.29211	2.66792e-46	3.5554e-45	Up
CRTAM	3.0542	2.92876e-46	3.89439e-45	Up
FSTL4	-2.51216	3.03278e-46	4.02974e-45	Down
ADGRF1	-4.00069	3.05613e-46	4.05779e-45	Down
CASP5	2.92889	3.16526e-46	4.19652e-45	Up
PARP15	2.69119	3.29849e-46	4.36995e-45	Up
HOXB8	-2.2058	3.32137e-46	4.39704e-45	Down
NCR1	2.61548	3.57801e-46	4.72988e-45	Up
PAPPA2	-3.36672	3.7252e-46	4.91727e-45	Down
GPRIN1	2.1958	3.85685e-46	5.08733e-45	Up
CD8A	3.60969	4.36322e-46	5.74269e-45	Up
OR51E1	2.5181	5.10002e-46	6.70267e-45	Up
STRA8	3.35109	5.18783e-46	6.81313e-45	Up
ACSL6	-2.12452	5.52424e-46	7.24441e-45	Down
SIGLEC1	2.5582	6.01046e-46	7.87061e-45	Up
GPR19	2.21879	6.06879e-46	7.94124e-45	Up
CYGB	2.0459	6.09674e-46	7.97205e-45	Up
BATF3	2.14832	6.62948e-46	8.6624e-45	Up
KCNE4	2.07222	8.00142e-46	1.04249e-44	Up
GTSE1	2.36214	8.55028e-46	1.1116e-44	Up
LYPD6	-2.65482	9.37451e-46	1.217e-44	Down
CXCL10	3.42417	1.01651e-45	1.31869e-44	Up
MCM10	2.28919	1.22716e-45	1.58854e-44	Up
ANK2	-2.11174	1.22821e-45	1.58877e-44	Down
PHYHD1	-2.21638	1.2745e-45	1.64511e-44	Down
DOCK2	2.27729	1.51915e-45	1.95812e-44	Up
IQGAP3	2.50709	1.64783e-45	2.12095e-44	Up
PTGDR	2.22802	1.79474e-45	2.3084e-44	Up
C3orf85	-3.28863	1.89326e-45	2.42992e-44	Down
HPCA	2.80805	2.06757e-45	2.64802e-44	Up
PSORS1C2	3.68724	2.15738e-45	2.76108e-44	Up
KIF4A	2.24539	2.65792e-45	3.39687e-44	Up
UCN	2.59949	2.8268e-45	3.60506e-44	Up
HLA-DQB1	2.3196	2.85099e-45	3.63335e-44	Up
MS4A4E	3.1545	3.25254e-45	4.13293e-44	Up
CDC45	2.31459	3.25442e-45	4.13293e-44	Up
RGS5	2.62198	3.48121e-45	4.40856e-44	Up
KIAA0895L	2.08171	3.58543e-45	4.53736e-44	Up
GRHL2	-3.70361	5.17599e-45	6.51376e-44	Down
CD96	2.49125	5.25638e-45	6.60572e-44	Up
NT5DC3	2.28746	5.4642e-45	6.86212e-44	Up
MMP25	2.2395	5.5061e-45	6.90995e-44	Up
MRGPRF	-2.19741	5.51423e-45	6.91535e-44	Down
RIMKLA	2.36738	5.73525e-45	7.18754e-44	Up
C12orf74	-2.05481	6.11816e-45	7.65681e-44	Down
HLA-G	3.87251	7.08794e-45	8.8338e-44	Up
ADA	2.24131	8.31107e-45	1.03297e-43	Up
SLAMF8	2.71436	8.51605e-45	1.05772e-43	Up
NAP1L2	-2.2136	8.72974e-45	1.08278e-43	Down
SLC17A9	3.36628	1.05627e-44	1.30743e-43	Up
CES4A	3.6891	1.12331e-44	1.38851e-43	Up
FAM46D	-2.94183	1.17447e-44	1.44977e-43	Down
HS3ST6	-3.79821	1.26273e-44	1.55554e-43	Down
LOXL2	2.70363	1.39473e-44	1.7158e-43	Up
SCNN1A	-2.86937	1.52212e-44	1.86997e-43	Down
TCEAL6	-3.09379	1.64401e-44	2.01835e-43	Down
FFAR4	2.78357	1.84415e-44	2.25793e-43	Up
CXCL9	3.60451	1.88316e-44	2.30413e-43	Up
DOK7	-2.36886	2.15716e-44	2.62871e-43	Down
SLC12A5	2.42088	2.18155e-44	2.65664e-43	Up
KCNN1	4.31085	2.37262e-44	2.88544e-43	Up
UBASH3A	2.8073	2.40769e-44	2.9222e-43	Up
EME1	2.11026	2.85081e-44	3.45074e-43	Up
CHST6	-2.68423	2.87248e-44	3.47464e-43	Down
SLC11A1	2.40505	2.98067e-44	3.6007e-43	Up
MLC1	2.2243	3.35241e-44	4.04167e-43	Up
LAT	3.36332	3.84955e-44	4.63483e-43	Up
PLPPR5	6.39152	3.9251e-44	4.72159e-43	Up
TNFSF14	3.79235	4.24683e-44	5.09959e-43	Up
OCLN	-2.03869	5.29687e-44	6.34782e-43	Down
PPFIA4	3.19074	5.44366e-44	6.51941e-43	Up
IKZF1	2.09522	5.75884e-44	6.89231e-43	Up
ICOS	3.37358	6.06439e-44	7.24841e-43	Up
TSPAN32	2.03305	6.12872e-44	7.32046e-43	Up
DNASE1	-2.20013	6.8541e-44	8.17609e-43	Down
LIMD2	2.01734	8.28892e-44	9.84867e-43	Up
SLC2A1	2.01703	9.41692e-44	1.11816e-42	Up
AVPR1B	3.76228	1.01228e-43	1.20119e-42	Up
TNFRSF18	2.93242	1.01785e-43	1.20701e-42	Up
CXCR3	3.1793	1.05671e-43	1.25145e-42	Up
SH2D2A	2.74581	1.07606e-43	1.27352e-42	Up
MT1F	-2.13987	1.13222e-43	1.33911e-42	Down
KRT36	3.50989	1.20665e-43	1.42621e-42	Up
SPN	2.15519	1.26639e-43	1.49487e-42	Up
MSC	3.0985	1.5751e-43	1.85565e-42	Up
OVOL2	-3.4472	1.80209e-43	2.1203e-42	Down
CDC6	2.02892	1.99733e-43	2.34544e-42	Up
GFI1	2.49312	2.13188e-43	2.49534e-42	Up
PTTG1	2.38593	2.22281e-43	2.60009e-42	Up
PCDHB1	-2.83937	2.36724e-43	2.75832e-42	Down
ACOT6	-2.17864	2.47568e-43	2.88283e-42	Down
ADGRE1	2.74425	2.56095e-43	2.97828e-42	Up
KRT40	-3.20284	2.56378e-43	2.97965e-42	Down
AC040162.1	2.12512	2.66646e-43	3.097e-42	Up
C3	3.3887	2.70503e-43	3.13978e-42	Up
CCNA2	2.01939	2.83082e-43	3.27947e-42	Up
MELK	2.41467	2.85026e-43	3.29988e-42	Up
IL19	-2.76617	2.85696e-43	3.30552e-42	Down
SLFN12L	2.70426	3.39885e-43	3.92496e-42	Up
UGT2A1	-4.63352	3.43064e-43	3.95914e-42	Down
WNT7A	-2.99484	3.4469e-43	3.97537e-42	Down
ASPHD1	2.68279	4.1543e-43	4.76993e-42	Up
SPC24	2.32657	4.1683e-43	4.78296e-42	Up
CDC25C	2.7418	4.65531e-43	5.32827e-42	Up
AICDA	4.82966	5.72124e-43	6.52221e-42	Up
RTEL1-TNFRSF6B	2.4997	6.23709e-43	7.09381e-42	Up
FOLR3	-3.20918	6.53214e-43	7.42005e-42	Down
HRASLS2	-2.02656	6.67264e-43	7.57014e-42	Down
S100Z	2.26179	7.75707e-43	8.78389e-42	Up
PCDH15	-3.93013	8.55447e-43	9.65662e-42	Down
PGF	3.94684	8.59875e-43	9.70055e-42	Up
C20orf204	2.13997	8.89648e-43	1.00302e-41	Up
TP73	3.06942	9.01854e-43	1.01614e-41	Up
SLC30A8	-3.29628	9.35957e-43	1.05391e-41	Down
FAM193B	2.1239	1.06327e-42	1.19578e-41	Up
C11orf16	-2.01437	1.09441e-42	1.23003e-41	Down
ITGAM	2.02438	1.11499e-42	1.25239e-41	Up
SGCZ	-4.16513	1.24186e-42	1.39317e-41	Down
PIEZO2	2.18552	1.29387e-42	1.45061e-41	Up
BRINP3	-4.29856	1.37233e-42	1.53667e-41	Down
EIF4EBP1	2.13487	1.46502e-42	1.63945e-41	Up
BIRC3	2.3425	1.52854e-42	1.70947e-41	Up
ARC	-2.07758	1.58907e-42	1.77497e-41	Down
CXCL11	3.52686	1.60222e-42	1.78745e-41	Up
PRSS35	-2.16778	1.63745e-42	1.82562e-41	Down
RNF175	2.42029	1.6963e-42	1.88775e-41	Up
TMEM233	2.10521	1.83699e-42	2.03929e-41	Up
SLC10A6	2.63458	2.10845e-42	2.33492e-41	Up
LBX2	2.06668	2.1146e-42	2.3403e-41	Up
IL36RN	-3.96604	2.24789e-42	2.48297e-41	Down
LGI4	4.60605	2.41002e-42	2.65749e-41	Up
HSD3B7	2.24395	2.48143e-42	2.73456e-41	Up
VTCN1	-3.40314	2.53245e-42	2.78739e-41	Down
L1CAM	-3.15357	2.70604e-42	2.97664e-41	Down
PKHD1L1	-2.45449	2.72461e-42	2.99525e-41	Down
GJA8	-3.02513	2.92726e-42	3.21413e-41	Down
PLXNA4	-2.42815	3.07625e-42	3.37566e-41	Down
HES4	2.32963	3.39567e-42	3.7194e-41	Up
FPR3	2.22969	3.42253e-42	3.74655e-41	Up
HLA-DQA1	2.22814	3.51072e-42	3.84076e-41	Up
QRFPR	2.96015	3.85817e-42	4.21578e-41	Up
TROAP	2.83644	5.33209e-42	5.80178e-41	Up
TBL1Y	-3.33977	6.43262e-42	6.9699e-41	Down
ZBP1	2.86927	6.99998e-42	7.57556e-41	Up
GDF6	3.55444	8.53405e-42	9.21923e-41	Up
CD3D	2.90035	1.04545e-41	1.12669e-40	Up
NPY2R	-3.40032	1.05693e-41	1.13839e-40	Down
S100A14	-2.09026	1.11607e-41	1.20137e-40	Down
FOXM1	2.45665	1.12289e-41	1.20799e-40	Up
PCK1	-2.80138	1.46366e-41	1.56898e-40	Down
PGGHG	3.59543	1.83082e-41	1.95216e-40	Up
SIRPG	3.38247	1.89798e-41	2.019e-40	Up
ANGPTL1	-2.49707	1.95302e-41	2.07389e-40	Down
2020-03-04	2.79443	2.09154e-41	2.21838e-40	Up
TESPA1	2.46525	2.87004e-41	3.03519e-40	Up
SLC22A13	-2.85036	3.02194e-41	3.19396e-40	Down
AC011462.1	2.71161	3.14139e-41	3.30861e-40	Up
MUC12	4.32152	3.34708e-41	3.51706e-40	Up
CTAGE9	4.04099	3.45892e-41	3.62826e-40	Up
C1orf116	-2.84913	3.69584e-41	3.87228e-40	Down
C16orf89	-2.85345	3.76528e-41	3.94047e-40	Down
RAC2	2.10023	4.03024e-41	4.21045e-40	Up
MMP11	2.04597	4.79785e-41	4.99794e-40	Up
PYCARD	2.07472	5.98849e-41	6.23106e-40	Up
RAD54L	2.52167	7.09374e-41	7.35991e-40	Up
PCSK6	2.99501	7.30886e-41	7.57875e-40	Up
ELOVL2	3.21628	7.65895e-41	7.93267e-40	Up
PTPN22	2.09034	8.57e-41	8.85599e-40	Up
MAPK8IP3	2.11541	9.28096e-41	9.5579e-40	Up
SIM1	-2.99021	9.92874e-41	1.02134e-39	Down
LRRC25	2.32315	1.18139e-40	1.21251e-39	Up
E2F8	2.68273	1.35815e-40	1.39155e-39	Up
RIN1	2.05792	1.76363e-40	1.79783e-39	Up
CEP55	2.39049	2.01474e-40	2.05034e-39	Up
MOXD1	-2.27697	2.14476e-40	2.17898e-39	Down
CD8B	3.42767	2.23938e-40	2.27129e-39	Up
TNNI2	2.44816	2.5032e-40	2.52894e-39	Up
SLC6A1	2.30534	2.8567e-40	2.88132e-39	Up
HAPLN1	3.56523	3.33354e-40	3.35283e-39	Up
ANO4	3.76058	4.09856e-40	4.11083e-39	Up
AKAP4	-2.20278	4.24125e-40	4.2516e-39	Down
KLRK1	3.38765	4.91862e-40	4.91427e-39	Up
EPGN	-3.05355	5.16821e-40	5.16079e-39	Down
SLAMF6	2.54136	5.42265e-40	5.4089e-39	Up
ZPBP	-2.7926	5.58211e-40	5.56488e-39	Down
AANAT	2.60613	5.80483e-40	5.78372e-39	Up
CHRNA1	5.36324	5.81171e-40	5.78739e-39	Up
TMPRSS2	-3.50844	5.90591e-40	5.87795e-39	Down
CD80	2.47505	6.11683e-40	6.08453e-39	Up
SLC29A4	2.21332	6.37511e-40	6.33448e-39	Up
MCHR1	5.72992	6.84041e-40	6.78935e-39	Up
TFCP2L1	-3.09833	7.81681e-40	7.73723e-39	Down
SIRPD	3.02546	7.82888e-40	7.74494e-39	Up
TAGLN3	-3.15972	8.03709e-40	7.94657e-39	Down
CD3E	2.66532	8.17013e-40	8.07369e-39	Up
CCL18	5.70908	8.18372e-40	8.08271e-39	Up
SLC22A7	-3.12221	8.73383e-40	8.61191e-39	Down
IFNG	4.42105	1.09448e-39	1.0751e-38	Up
CD27	3.31559	1.15235e-39	1.13133e-38	Up
MAP3K7CL	2.1284	1.33355e-39	1.30851e-38	Up
RHOH	2.24001	1.37812e-39	1.35078e-38	Up
SLAMF7	2.83224	1.44242e-39	1.41304e-38	Up
PIMREG	2.32865	1.54621e-39	1.51308e-38	Up
OPN4	5.45152	1.74233e-39	1.70223e-38	Up
HPSE2	-2.35755	1.76294e-39	1.72143e-38	Down
COX4I2	2.87828	1.79807e-39	1.7548e-38	Up
PSAT1	-2.48996	2.11157e-39	2.0552e-38	Down
AMZ1	3.96301	2.14573e-39	2.08733e-38	Up
MTNR1A	-2.948	2.50468e-39	2.42997e-38	Down
AURKB	2.68614	2.80203e-39	2.70973e-38	Up
KISS1R	5.15844	3.08393e-39	2.97757e-38	Up
DLX6	2.57996	3.08962e-39	2.98147e-38	Up
GZMM	2.09657	3.72424e-39	3.58812e-38	Up
HJURP	2.62892	3.75381e-39	3.61469e-38	Up
UBD	3.20424	3.77027e-39	3.62861e-38	Up
DNMT3L	-2.91412	3.85362e-39	3.70292e-38	Down
PCDH17	2.02666	3.88184e-39	3.72805e-38	Up
CD52	2.12026	3.90178e-39	3.74521e-38	Up
BIRC5	2.5025	4.00747e-39	3.84462e-38	Up
NCAPG	2.16328	4.02676e-39	3.86108e-38	Up
PLAC8L1	2.62631	4.14725e-39	3.9724e-38	Up
CPA6	2.52951	4.17558e-39	3.99742e-38	Up
PRR7	2.39575	4.43975e-39	4.24134e-38	Up
ADAMTSL4	2.13595	4.59812e-39	4.38798e-38	Up
PNMA2	2.49625	4.87381e-39	4.64617e-38	Up
KIF5A	-2.127	5.07202e-39	4.83004e-38	Down
ADAMTS10	2.19013	5.28062e-39	5.02604e-38	Up
PNCK	5.12266	5.44243e-39	5.17732e-38	Up
COL5A2	2.08789	7.04297e-39	6.67183e-38	Up
TPX2	2.30658	7.7672e-39	7.35019e-38	Up
IKZF3	2.58537	8.34582e-39	7.88948e-38	Up
LAG3	3.55604	9.5473e-39	8.99705e-38	Up
TIGIT	2.89914	9.58322e-39	9.0262e-38	Up
TUBAL3	-3.79659	1.18938e-38	1.11676e-37	Down
FOXN1	-2.52724	1.24735e-38	1.16998e-37	Down
SIGLEC7	2.13978	1.29964e-38	1.21713e-37	Up
ZP2	-2.68775	1.4467e-38	1.35414e-37	Down
KIF18B	2.76518	1.44855e-38	1.35518e-37	Up
MSR1	2.10109	1.48729e-38	1.3907e-37	Up
HS3ST5	-3.16025	1.51373e-38	1.41469e-37	Down
RTP2	5.01701	1.57515e-38	1.47134e-37	Up
CLEC12B	3.63962	1.57827e-38	1.47349e-37	Up
CD3G	2.57147	1.71635e-38	1.5991e-37	Up
ATP2B2	3.46074	1.75691e-38	1.6352e-37	Up
NEIL3	2.75912	1.80793e-38	1.68182e-37	Up
RAB25	-3.45006	1.81984e-38	1.69116e-37	Down
POLQ	2.17567	1.90307e-38	1.76669e-37	Up
PLEKHD1	-2.49034	1.91425e-38	1.77616e-37	Down
MDS2	2.18374	2.08587e-38	1.93441e-37	Up
SH2D5	2.49548	2.15397e-38	1.99654e-37	Up
B4GALNT3	-2.21225	2.40204e-38	2.22306e-37	Down
SIRPB1	2.68179	2.46694e-38	2.28195e-37	Up
PTHLH	5.51665	3.05136e-38	2.81391e-37	Up
TRPA1	3.19599	3.28037e-38	3.02356e-37	Up
DCN	-2.53405	3.31012e-38	3.04942e-37	Down
EIF4A1	2.15639	3.50051e-38	3.22318e-37	Up
CLEC1B	2.76056	4.26276e-38	3.90912e-37	Up
PSKH2	-3.93487	5.07737e-38	4.64672e-37	Down
ALDOC	2.3107	5.43349e-38	4.96259e-37	Up
TBX15	3.11935	5.55126e-38	5.06503e-37	Up
AHSA2	2.12862	6.35225e-38	5.77838e-37	Up
TNIP3	3.74158	8.02797e-38	7.27344e-37	Up
NTRK2	-2.05237	8.25214e-38	7.46905e-37	Down
GABRE	2.96294	8.46696e-38	7.65582e-37	Up
HES5	3.76558	8.86442e-38	8.0112e-37	Up
ADAMDEC1	4.29039	1.23215e-37	1.10857e-36	Up
CD180	2.14973	1.29561e-37	1.16392e-36	Up
LTA	2.64122	1.31473e-37	1.18052e-36	Up
GPR141	2.32876	1.38806e-37	1.24389e-36	Up
TENM1	2.49421	1.67099e-37	1.49447e-36	Up
GZMK	3.35533	1.69728e-37	1.51723e-36	Up
MELTF	-2.51633	1.70005e-37	1.51895e-36	Down
KHDRBS2	-2.25437	1.80667e-37	1.61263e-36	Down
ADAMTS14	3.39792	1.87349e-37	1.67063e-36	Up
PLD4	2.2869	2.06914e-37	1.84145e-36	Up
BCL2A1	2.57951	2.1625e-37	1.92265e-36	Up
UBAP1L	2.20355	2.25372e-37	2.00277e-36	Up
SIT1	2.72093	3.51641e-37	3.11262e-36	Up
AL159163.1	2.2147	4.71093e-37	4.15979e-36	Up
CXorf65	3.38724	5.92372e-37	5.20528e-36	Up
LINGO3	2.49883	6.34022e-37	5.55506e-36	Up
CD7	3.09049	6.79302e-37	5.94603e-36	Up
LOX	3.44634	8.35799e-37	7.29388e-36	Up
SEZ6L2	2.31286	9.73483e-37	8.46776e-36	Up
STMN3	2.16975	1.02639e-36	8.92364e-36	Up
DTHD1	3.23771	1.03541e-36	8.99776e-36	Up
NLGN1	2.05641	1.12534e-36	9.76051e-36	Up
NPTX2	5.06036	1.14383e-36	9.91134e-36	Up
SLC7A14	-2.9566	1.45084e-36	1.25057e-35	Down
PRRT2	2.44616	1.51462e-36	1.30493e-35	Up
TTC29	-2.35165	1.55235e-36	1.3368e-35	Down
SKA1	2.1564	1.59462e-36	1.37254e-35	Up
MKI67	2.25556	1.77344e-36	1.52428e-35	Up
AGER	2.10633	2.02066e-36	1.73347e-35	Up
PDGFRA	-2.35901	2.17634e-36	1.86614e-35	Down
RPRM	-3.27512	2.26835e-36	1.9432e-35	Down
AC023509.3	2.3332	2.37806e-36	2.03333e-35	Up
CLECL1	2.31256	2.71439e-36	2.31325e-35	Up
KIF20A	2.38449	2.81681e-36	2.3994e-35	Up
SOSTDC1	-2.87593	3.2719e-36	2.78311e-35	Down
HLA-DQB2	2.83377	3.45459e-36	2.93713e-35	Up
CDH4	4.09959	3.72754e-36	3.16028e-35	Up
HAMP	3.77013	3.74808e-36	3.17472e-35	Up
NPIPB4	2.0097	4.95486e-36	4.17344e-35	Up
SIX1	2.47149	4.9949e-36	4.2052e-35	Up
TDRD5	-2.81748	5.35839e-36	4.50494e-35	Down
CD5	2.12413	5.56112e-36	4.6732e-35	Up
CATSPER1	2.00635	5.84481e-36	4.90476e-35	Up
CTLA4	2.96455	6.35687e-36	5.31965e-35	Up
TMEM45A	3.08051	6.45705e-36	5.40098e-35	Up
SCGN	4.71847	6.48593e-36	5.42264e-35	Up
ATP4B	-2.70343	6.73162e-36	5.62025e-35	Down
XCL2	2.57005	7.62835e-36	6.35426e-35	Up
NFKBID	2.20643	7.71302e-36	6.42184e-35	Up
NMB	2.59242	7.907e-36	6.58031e-35	Up
HSPA6	2.0915	9.69083e-36	8.04263e-35	Up
MYH15	2.41068	9.83605e-36	8.15567e-35	Up
PLEKHG4	2.1458	1.19636e-35	9.88798e-35	Up
LINC01125	2.07003	1.20182e-35	9.92405e-35	Up
UBE2C	2.96135	1.20507e-35	9.94635e-35	Up
TEN1-CDK3	2.03842	1.26468e-35	1.04193e-34	Up
C21orf62	-2.20617	1.32997e-35	1.09473e-34	Down
KIR2DL3	2.53092	1.56033e-35	1.28026e-34	Up
POU2F3	-2.09331	1.62092e-35	1.32817e-34	Down
SLC2A3	2.0502	1.86585e-35	1.52679e-34	Up
SH2D1A	2.48968	1.91916e-35	1.56899e-34	Up
SHISA2	-2.33327	2.10905e-35	1.7219e-34	Down
IL4I1	2.13538	2.26738e-35	1.85033e-34	Up
KIR2DL4	2.40296	2.30725e-35	1.88201e-34	Up
CD70	4.31361	2.5067e-35	2.04287e-34	Up
LRRC71	2.98262	2.53957e-35	2.06779e-34	Up
AIM2	3.0587	2.81768e-35	2.29011e-34	Up
RBM11	-2.49551	2.82467e-35	2.29476e-34	Down
CARMIL2	2.52288	2.96593e-35	2.40412e-34	Up
ITK	2.12317	3.17414e-35	2.57058e-34	Up
ABLIM3	2.00666	3.17921e-35	2.57354e-34	Up
ADH1B	-2.60947	3.20253e-35	2.59126e-34	Down
DNAJB13	3.74904	3.30367e-35	2.67189e-34	Up
IFI30	2.32458	3.36444e-35	2.71983e-34	Up
PMCH	4.5724	3.9558e-35	3.19075e-34	Up
TTC24	3.69967	4.09344e-35	3.29866e-34	Up
FUT3	-2.27157	4.17554e-35	3.3605e-34	Down
OLFM4	-3.7314	4.55349e-35	3.66305e-34	Down
CENPA	2.47377	4.97369e-35	3.99574e-34	Up
ARHGAP33	2.13228	5.00955e-35	4.02277e-34	Up
LRRN2	-2.31709	6.18633e-35	4.95455e-34	Down
PIF1	2.27877	6.23525e-35	4.99151e-34	Up
BSPRY	-2.05393	6.28724e-35	5.02868e-34	Down
NGF	2.14856	6.59737e-35	5.27207e-34	Up
OTOF	2.57713	7.47157e-35	5.95749e-34	Up
SLFNL1	2.22157	7.92135e-35	6.30778e-34	Up
PDCD1	3.33234	1.06025e-34	8.37638e-34	Up
HAO2	-2.44458	1.1394e-34	8.97427e-34	Down
RBM46	3.59205	1.31757e-34	1.03415e-33	Up
MEF2B	2.02221	1.34819e-34	1.05727e-33	Up
SCG2	4.04641	1.37649e-34	1.07899e-33	Up
TMC4	-2.06318	1.64525e-34	1.28466e-33	Down
BUB1	2.16402	1.64856e-34	1.28669e-33	Up
PIK3C2G	-3.85744	1.73561e-34	1.35288e-33	Down
C5orf38	-2.5657	1.7807e-34	1.38683e-33	Down
MMP16	2.88657	2.09728e-34	1.63057e-33	Up
TREH	-2.28882	2.54966e-34	1.97634e-33	Down
KIAA1549L	-2.06555	2.61626e-34	2.02623e-33	Down
GABRG3	-2.68108	2.84517e-34	2.19881e-33	Down
DLK2	2.35419	2.85579e-34	2.20607e-33	Up
P4HA3	2.8491	3.06178e-34	2.36217e-33	Up
SYNE4	-2.20039	3.31811e-34	2.55884e-33	Down
TMPRSS9	2.71398	3.84832e-34	2.96015e-33	Up
NPIPB5	2.96099	3.95826e-34	3.04083e-33	Up
HCST	2.02105	4.04365e-34	3.10511e-33	Up
KIAA1210	-2.13248	4.6333e-34	3.54886e-33	Down
AC010616.1	2.79176	5.4195e-34	4.14228e-33	Up
ADSSL1	2.49958	5.47259e-34	4.17756e-33	Up
LY6G5B	2.39623	5.66448e-34	4.32039e-33	Up
RAB33A	2.16463	6.06219e-34	4.61594e-33	Up
ATP8B3	3.41214	6.55172e-34	4.9824e-33	Up
PLPP4	-2.48285	7.81112e-34	5.91278e-33	Down
FOXA3	-2.82726	8.69288e-34	6.5665e-33	Down
UNC5A	3.42552	9.22936e-34	6.96593e-33	Up
PRSS22	-3.20569	1.00488e-33	7.55605e-33	Down
LRP1B	-2.54462	1.20035e-33	9.00339e-33	Down
PAQR6	2.62554	1.21496e-33	9.10915e-33	Up
ZNF831	2.27188	1.33922e-33	1.00325e-32	Up
FRG2B	-4.07557	1.46712e-33	1.09724e-32	Down
RRM2	2.19591	1.53319e-33	1.14524e-32	Up
TSHR	2.39225	1.61233e-33	1.20336e-32	Up
MSH5	2.21625	1.9765e-33	1.47151e-32	Up
TCEAL2	-3.09214	2.02478e-33	1.50684e-32	Down
ADAM8	2.14655	2.23844e-33	1.66038e-32	Up
GAPT	2.11269	2.44459e-33	1.81032e-32	Up
LY9	2.11111	2.61863e-33	1.93682e-32	Up
TMIGD2	2.17418	2.75794e-33	2.03819e-32	Up
SYT1	-2.23437	2.98578e-33	2.20298e-32	Down
TEX15	5.78498	3.09933e-33	2.28488e-32	Up
TNS4	-2.26611	3.18057e-33	2.34383e-32	Down
MSH4	2.90519	3.22206e-33	2.37247e-32	Up
CCDC141	2.14357	3.3005e-33	2.42726e-32	Up
ASPM	2.30199	3.74677e-33	2.74986e-32	Up
TIMP1	2.07315	4.52085e-33	3.30858e-32	Up
RASL10A	2.05281	4.81554e-33	3.52282e-32	Up
CLSTN2	-2.27447	4.89506e-33	3.5781e-32	Down
LYZ	2.47137	4.98634e-33	3.64335e-32	Up
LMNTD2	2.01768	5.07031e-33	3.70321e-32	Up
NPIPB3	2.17451	5.3606e-33	3.90892e-32	Up
KIR2DL1	2.41691	5.59439e-33	4.07118e-32	Up
C2orf40	-2.02247	5.83274e-33	4.24293e-32	Down
PADI1	5.84554	5.95899e-33	4.33129e-32	Up
ADAM11	2.10296	6.37706e-33	4.63329e-32	Up
IL27	2.39495	6.5946e-33	4.78559e-32	Up
CEL	-2.67857	6.68439e-33	4.8488e-32	Down
DCSTAMP	3.17872	7.3e-33	5.29323e-32	Up
NHLH1	2.06209	8.07737e-33	5.84752e-32	Up
NUF2	2.00398	8.41721e-33	6.08624e-32	Up
FBXO39	2.30422	8.60302e-33	6.21314e-32	Up
OR10Q1	4.91576	8.74676e-33	6.30939e-32	Up
KLK5	-3.50866	9.09969e-33	6.55613e-32	Down
IGSF5	-2.22565	9.15418e-33	6.59276e-32	Down
PRODH2	-2.22856	1.66759e-32	1.19196e-31	Down
KCNMA1	2.31844	1.69239e-32	1.20873e-31	Up
PMFBP1	2.11574	1.79126e-32	1.27783e-31	Up
HEATR9	3.33916	1.86358e-32	1.32733e-31	Up
CTHRC1	3.16648	1.89364e-32	1.34768e-31	Up
CDK3	2.41905	2.0016e-32	1.42395e-31	Up
GUCA2B	5.89285	2.2322e-32	1.58489e-31	Up
KIAA0319	2.87572	2.39339e-32	1.69667e-31	Up
COL8A1	2.00292	2.87976e-32	2.03348e-31	Up
ALOX5	2.11375	3.23985e-32	2.2833e-31	Up
RPA4	2.74743	3.54823e-32	2.49674e-31	Up
MYBL2	2.75025	3.78028e-32	2.65692e-31	Up
KPNA7	3.22438	3.82325e-32	2.68295e-31	Up
NKAIN1	3.35751	3.90463e-32	2.73581e-31	Up
NKPD1	2.93161	5.06296e-32	3.53918e-31	Up
HSD17B3	3.05594	5.83343e-32	4.06833e-31	Up
PLK1	2.0673	5.99328e-32	4.1782e-31	Up
TMEM145	4.30374	6.21551e-32	4.33146e-31	Up
PKD2L1	3.22215	6.98432e-32	4.85786e-31	Up
ATG9B	3.02298	7.19989e-32	5.00395e-31	Up
CKAP2L	2.00329	8.70216e-32	6.0295e-31	Up
LHX1	-3.37939	9.72328e-32	6.71899e-31	Down
CPNE4	-2.5869	1.01084e-31	6.97975e-31	Down
TFR2	4.08015	1.12088e-31	7.72193e-31	Up
ACAN	2.63548	1.4197e-31	9.73972e-31	Up
AADACL4	-2.54181	1.54253e-31	1.05703e-30	Down
RSPO1	-2.95406	1.59285e-31	1.0911e-30	Down
MMP9	4.16027	1.82317e-31	1.24651e-30	Up
HTR6	5.04259	1.84996e-31	1.26362e-30	Up
CD36	2.21078	2.06653e-31	1.40705e-30	Up
TLR7	2.1113	2.55067e-31	1.73082e-30	Up
PTGER3	-2.07892	2.7114e-31	1.83713e-30	Down
ANKLE1	2.06146	2.75421e-31	1.86474e-30	Up
ATP2A1	2.39257	2.79599e-31	1.89161e-30	Up
FAM83B	-3.45789	3.03531e-31	2.05122e-30	Down
CRYGS	2.36869	3.17919e-31	2.14524e-30	Up
CDHR1	4.2253	3.43057e-31	2.31142e-30	Up
ITPKA	3.9687	4.8185e-31	3.23092e-30	Up
PPEF1	2.67315	5.20519e-31	3.48117e-30	Up
SCNN1D	2.41616	6.38496e-31	4.25758e-30	Up
SCGB3A2	5.26826	6.41366e-31	4.27514e-30	Up
RNASE2	2.44581	6.7148e-31	4.47422e-30	Up
NPAP1	-2.57308	7.69789e-31	5.12173e-30	Down
C16orf74	3.07691	8.48841e-31	5.64147e-30	Up
RNASE10	2.28955	8.49173e-31	5.64161e-30	Up
C17orf74	3.47191	8.65297e-31	5.74661e-30	Up
MIOX	-2.27586	9.04995e-31	6.00364e-30	Down
FRG2	-3.72558	9.29357e-31	6.15848e-30	Down
SMTNL1	2.92837	9.83931e-31	6.51535e-30	Up
DCLK1	2.16331	1.11299e-30	7.35916e-30	Up
XCL1	2.3771	1.29735e-30	8.55627e-30	Up
WDR49	-2.00436	1.66939e-30	1.09342e-29	Down
ANKK1	2.20453	1.71488e-30	1.12118e-29	Up
TDGF1	-3.23034	1.76052e-30	1.15019e-29	Down
GATA5	-2.12721	2.20819e-30	1.43799e-29	Down
LAIR2	4.01635	2.33271e-30	1.51634e-29	Up
APELA	-3.21383	2.60998e-30	1.69232e-29	Down
FCRL3	2.83214	2.98337e-30	1.93028e-29	Up
CACNA1S	-2.04184	3.17175e-30	2.04996e-29	Down
MT1HL1	-2.34834	3.61615e-30	2.33052e-29	Down
HRH2	2.88637	3.89884e-30	2.51182e-29	Up
GPR18	2.17766	4.00309e-30	2.57806e-29	Up
PLA2G5	2.79074	4.13572e-30	2.66158e-29	Up
BTNL9	2.20323	4.23099e-30	2.72192e-29	Up
ESRP1	-3.08756	4.65631e-30	2.98916e-29	Down
FABP7	5.86065	4.69242e-30	3.01127e-29	Up
HHLA2	3.15988	4.7688e-30	3.05812e-29	Up
DLX4	2.66857	5.12045e-30	3.27781e-29	Up
TRAT1	2.37462	5.26816e-30	3.36999e-29	Up
SLC17A4	3.6491	5.27049e-30	3.37028e-29	Up
DRD4	2.00663	5.43605e-30	3.47124e-29	Up
EFCAB3	3.37591	6.069e-30	3.86722e-29	Up
GPR82	2.07484	6.45427e-30	4.10837e-29	Up
HOXD13	3.32154	6.49791e-30	4.1347e-29	Up
CHIT1	5.08236	7.00461e-30	4.45086e-29	Up
CD200R1	2.27992	7.2706e-30	4.615e-29	Up
SLC9A2	-2.99528	8.24045e-30	5.20868e-29	Down
SLC16A8	2.08633	1.01092e-29	6.35656e-29	Up
OR52N4	2.53447	1.02202e-29	6.4241e-29	Up
CACNG8	2.20812	1.13703e-29	7.13715e-29	Up
HORMAD1	3.10387	1.15593e-29	7.25327e-29	Up
ADAMTS20	5.09511	1.51033e-29	9.42471e-29	Up
CER1	-2.59091	1.61513e-29	1.00544e-28	Down
F2RL3	2.3808	1.86216e-29	1.15564e-28	Up
ARSH	-2.72946	1.87967e-29	1.16611e-28	Down
PAQR9	3.58866	1.94686e-29	1.20696e-28	Up
TLR8	2.15411	1.9573e-29	1.2126e-28	Up
SAPCD1	2.99254	2.03151e-29	1.25729e-28	Up
PCDHGC5	2.17016	2.07189e-29	1.2814e-28	Up
PLEKHG4B	-2.12824	2.14142e-29	1.32349e-28	Down
KIRREL2	-2.42079	2.5197e-29	1.5541e-28	Down
IBSP	5.20563	2.5265e-29	1.55777e-28	Up
RNF223	-2.75865	2.53106e-29	1.56005e-28	Down
CTXN3	-3.34588	2.55231e-29	1.57207e-28	Down
CP	3.68374	2.9465e-29	1.80994e-28	Up
BMP7	-3.10819	3.02215e-29	1.85452e-28	Down
BGLAP	2.31918	3.54573e-29	2.16845e-28	Up
CHRNA6	2.99101	4.17252e-29	2.54488e-28	Up
CDCA7	2.04732	4.26567e-29	2.60082e-28	Up
FBLN7	2.21789	4.70034e-29	2.86198e-28	Up
DPT	-2.18187	5.40267e-29	3.283e-28	Down
KCTD19	2.44835	5.61668e-29	3.41075e-28	Up
PAH	-2.85894	5.62525e-29	3.41481e-28	Down
OR51E2	2.23245	5.7665e-29	3.4982e-28	Up
PERM1	3.11232	6.47661e-29	3.91978e-28	Up
MLIP	2.17297	7.49289e-29	4.52728e-28	Up
C3orf22	2.86956	7.75848e-29	4.68305e-28	Up
GOLGA8A	2.87016	7.78156e-29	4.69542e-28	Up
TPRG1	2.64696	8.20789e-29	4.95101e-28	Up
CSF3	-3.20482	8.65014e-29	5.21257e-28	Down
KRT81	3.53083	9.00773e-29	5.42263e-28	Up
CDH23	2.38481	1.03217e-28	6.19712e-28	Up
FAM57B	5.12168	1.08156e-28	6.49154e-28	Up
FCGR2B	2.01012	1.19852e-28	7.18161e-28	Up
KIR3DX1	2.70381	1.35349e-28	8.09143e-28	Up
THEMIS	2.24166	1.39517e-28	8.33231e-28	Up
CLEC5A	2.09199	1.4341e-28	8.55913e-28	Up
FAM72C	2.29142	1.69646e-28	1.00917e-27	Up
GABRA4	-2.86609	1.70873e-28	1.01614e-27	Down
ADH1C	-3.01449	1.74157e-28	1.03533e-27	Down
SLC17A2	3.3252	1.88505e-28	1.11915e-27	Up
WDR97	2.45257	1.99381e-28	1.18178e-27	Up
PNMT	-2.4444	2.01464e-28	1.19334e-27	Down
WT1	-2.49444	2.21151e-28	1.30696e-27	Down
P2RX3	2.83526	2.23918e-28	1.32245e-27	Up
HMGCS2	-2.61305	2.26189e-28	1.33543e-27	Down
PSD2	2.43447	2.42587e-28	1.43037e-27	Up
C3orf36	2.13002	2.70772e-28	1.59552e-27	Up
LGSN	-2.03481	2.70876e-28	1.59561e-27	Down
SLC22A6	-2.85656	2.75297e-28	1.62007e-27	Down
VWCE	2.77864	3.15224e-28	1.85202e-27	Up
CARD17	2.84756	3.25679e-28	1.91096e-27	Up
DLGAP5	2.06457	3.41232e-28	2.00092e-27	Up
KRTAP5-10	2.7047	3.77648e-28	2.21016e-27	Up
CCL4L2	2.58036	4.34468e-28	2.53585e-27	Up
EXOC3L4	2.08584	4.62355e-28	2.69543e-27	Up
SCART1	2.26557	4.95285e-28	2.8809e-27	Up
CARD11	2.12539	5.21441e-28	3.02818e-27	Up
CNTN5	-2.51211	6.39607e-28	3.6966e-27	Down
SLC4A9	-3.09102	6.72224e-28	3.88262e-27	Down
CHRNA4	-3.15049	7.17686e-28	4.1386e-27	Down
TRPM5	-2.06667	7.96482e-28	4.58129e-27	Down
COL1A1	2.81755	9.14019e-28	5.25234e-27	Up
LY6H	3.47555	9.58391e-28	5.50382e-27	Up
MUC13	-2.51896	1.07266e-27	6.13665e-27	Down
DLX2	2.56872	1.15081e-27	6.5713e-27	Up
KCNQ2	-2.56196	1.23478e-27	7.04407e-27	Down
PRG2	2.93615	1.30778e-27	7.45582e-27	Up
AFP	-2.29746	1.40478e-27	7.99371e-27	Down
KCNT1	2.36934	1.47406e-27	8.38004e-27	Up
ANLN	2.08134	1.5042e-27	8.54331e-27	Up
KIR3DL1	2.20026	1.51066e-27	8.57734e-27	Up
FER1L6	-2.6862	1.77316e-27	1.00457e-26	Down
IL9R	2.12722	1.86198e-27	1.05357e-26	Up
CXCL13	4.18683	2.28955e-27	1.29066e-26	Up
DCST2	2.00928	2.29654e-27	1.29419e-26	Up
MYO1A	2.81226	2.36799e-27	1.33321e-26	Up
COL21A1	2.25372	2.51931e-27	1.4162e-26	Up
CDH3	-2.23665	2.86155e-27	1.6051e-26	Down
DNASE2B	2.91045	3.60571e-27	2.01626e-26	Up
KCNV2	2.35531	3.81009e-27	2.12922e-26	Up
SPINK13	4.01069	3.95079e-27	2.20581e-26	Up
KRT32	3.54754	4.65353e-27	2.58698e-26	Up
DEPDC1	2.03577	4.88029e-27	2.70804e-26	Up
DMP1	4.1904	5.16265e-27	2.86033e-26	Up
ABCA12	2.47701	5.32633e-27	2.94922e-26	Up
LILRA4	2.54209	5.38222e-27	2.97834e-26	Up
GPR174	2.47396	5.68863e-27	3.14597e-26	Up
VAT1L	-2.40343	6.15692e-27	3.3956e-26	Down
PLG	-3.16811	6.17705e-27	3.40566e-26	Down
PABPC1L	2.24033	6.55949e-27	3.60882e-26	Up
NPIPB11	2.35401	6.57253e-27	3.61489e-26	Up
HIST1H3H	2.60215	6.65395e-27	3.65745e-26	Up
E2F7	2.13361	6.96251e-27	3.82357e-26	Up
RDM1	2.00305	7.03085e-27	3.85992e-26	Up
GUCA1C	-3.12272	7.06327e-27	3.87537e-26	Down
OBP2B	3.11567	7.44617e-27	4.08174e-26	Up
PREX2	2.08599	7.84214e-27	4.29359e-26	Up
CTXND1	-2.08671	8.80073e-27	4.80678e-26	Down
LRAT	2.29038	9.27641e-27	5.062e-26	Up
ATP10B	-2.0573	1.23149e-26	6.68574e-26	Down
NPIPB13	3.0745	1.28997e-26	6.99483e-26	Up
GABRP	-2.19521	1.31102e-26	7.10688e-26	Down
SPIC	3.65695	1.4058e-26	7.61378e-26	Up
C1orf87	-2.717	1.42309e-26	7.70055e-26	Down
KREMEN2	2.87071	1.531e-26	8.26218e-26	Up
DAND5	2.89041	1.56491e-26	8.44016e-26	Up
HPX	4.41687	1.57478e-26	8.49083e-26	Up
C19orf67	3.82018	1.69685e-26	9.14629e-26	Up
ABCB4	2.14057	1.70773e-26	9.2022e-26	Up
RDH12	-2.03822	1.80502e-26	9.70046e-26	Down
FIBCD1	4.3888	2.09708e-26	1.12466e-25	Up
GPR84	2.11891	2.16285e-26	1.15959e-25	Up
CD5L	4.89455	2.25591e-26	1.20805e-25	Up
TIFAB	2.444	2.53887e-26	1.35717e-25	Up
KIR3DL2	2.32635	2.61543e-26	1.39685e-25	Up
GSG1L2	10.127	2.77087e-26	1.47769e-25	Up
WSCD2	-2.24449	3.1517e-26	1.67584e-25	Down
SMC1B	2.28816	3.1766e-26	1.68809e-25	Up
DCST1	2.45608	3.67217e-26	1.94801e-25	Up
ADD2	2.72704	3.77933e-26	2.00075e-25	Up
CACNA1F	2.28037	3.8842e-26	2.05446e-25	Up
PTCHD3	-2.38321	4.04574e-26	2.13865e-25	Down
C15orf53	2.89062	4.11219e-26	2.17251e-25	Up
GBX2	3.15265	4.28186e-26	2.26016e-25	Up
B4GALNT1	3.86565	4.40183e-26	2.32213e-25	Up
C1orf64	-2.95281	4.80931e-26	2.5334e-25	Down
BHLHA15	2.43898	5.39065e-26	2.83385e-25	Up
HLA-DOB	2.19483	5.61563e-26	2.9487e-25	Up
ZNF80	2.56107	5.84376e-26	3.06492e-25	Up
SLITRK5	3.44787	6.02315e-26	3.15718e-25	Up
TEX11	3.49148	6.0791e-26	3.18558e-25	Up
C19orf33	2.52789	6.97346e-26	3.64474e-25	Up
ZNF98	-2.12182	7.45157e-26	3.88564e-25	Down
CLCNKB	-3.18402	7.46659e-26	3.89236e-25	Down
OMG	4.88649	7.49907e-26	3.90703e-25	Up
CCL11	-2.42798	7.78602e-26	4.05537e-25	Down
LCN1	5.96483	8.09483e-26	4.21379e-25	Up
LIM2	2.89875	8.14913e-26	4.23961e-25	Up
SLITRK3	-2.56668	9.18403e-26	4.76705e-25	Down
PPP1R1A	-2.68515	9.5129e-26	4.93492e-25	Down
TBX5	7.17388	9.78497e-26	5.0746e-25	Up
FRMD7	-3.61507	1.01481e-25	5.2569e-25	Down
RTP5	3.01354	1.02375e-25	5.30169e-25	Up
GP6	2.25898	1.02915e-25	5.32815e-25	Up
SLC26A10	2.77096	1.20344e-25	6.20913e-25	Up
CHRND	3.30434	1.32761e-25	6.83614e-25	Up
FBXO41	2.00073	1.63195e-25	8.36277e-25	Up
ASIC3	2.0237	1.78948e-25	9.14928e-25	Up
CYP21A2	2.5236	1.88419e-25	9.61993e-25	Up
PLA2G4D	4.39969	1.96653e-25	1.00318e-24	Up
C4orf50	2.42655	2.0566e-25	1.04795e-24	Up
KRT72	3.55492	2.11839e-25	1.07913e-24	Up
KCNMB2	-2.07026	2.27457e-25	1.1564e-24	Down
LINGO2	-2.4048	2.30866e-25	1.17308e-24	Down
IL17REL	2.6206	2.33885e-25	1.18775e-24	Up
CARD14	2.64721	2.39407e-25	1.21511e-24	Up
RAET1L	-2.23528	2.43848e-25	1.23661e-24	Down
CCR8	2.76629	2.56461e-25	1.29911e-24	Up
ADAMTS4	2.01805	2.81369e-25	1.4229e-24	Up
INHBE	3.44821	2.81664e-25	1.42399e-24	Up
LAX1	2.04144	2.89832e-25	1.46406e-24	Up
CCDC194	3.03383	2.98654e-25	1.5082e-24	Up
IGFL2	4.29306	3.28026e-25	1.65468e-24	Up
TOX3	-2.15481	3.67911e-25	1.85123e-24	Down
SNAP25	2.03826	3.8129e-25	1.91748e-24	Up
RPE65	2.62196	4.46727e-25	2.23846e-24	Up
GREM1	-2.42547	4.69142e-25	2.34883e-24	Down
UGT1A3	3.8698	5.23047e-25	2.61437e-24	Up
SLC4A1	-3.21282	6.31638e-25	3.14931e-24	Down
SHISA3	-2.08337	8.11579e-25	4.02982e-24	Down
KLHL1	-3.04353	8.44148e-25	4.18694e-24	Down
OR9Q1	3.14386	9.03707e-25	4.47989e-24	Up
TM4SF19	3.3837	9.694e-25	4.80028e-24	Up
AL031708.1	2.19489	1.03759e-24	5.13374e-24	Up
CCER2	2.61955	1.06473e-24	5.26515e-24	Up
LGR5	-2.5696	1.20799e-24	5.95729e-24	Down
PILRB	2.44461	1.35333e-24	6.65586e-24	Up
DLK1	-2.97401	1.40693e-24	6.90819e-24	Down
MASP1	2.02318	1.43014e-24	7.02026e-24	Up
NPIPB12	2.1227	1.45045e-24	7.11803e-24	Up
C1QL1	3.68672	1.5093e-24	7.39882e-24	Up
RBP3	-2.42029	1.62258e-24	7.94552e-24	Down
KLRC4-KLRK1	2.27336	1.69969e-24	8.30508e-24	Up
SMIM31	-3.11684	1.71146e-24	8.3581e-24	Down
C10orf99	6.03441	1.92293e-24	9.36049e-24	Up
HIST1H2AM	2.6708	2.28308e-24	1.10778e-23	Up
DPEP3	2.24589	2.67661e-24	1.29422e-23	Up
MUC17	8.85918	2.74969e-24	1.32778e-23	Up
C5orf46	4.9088	3.01007e-24	1.4508e-23	Up
ARMC12	2.0181	3.1928e-24	1.53601e-23	Up
CYP3A5	2.12663	3.38156e-24	1.62379e-23	Up
DNER	-2.52744	3.73675e-24	1.78629e-23	Down
SH3GL2	-2.69306	3.77531e-24	1.80425e-23	Down
BEST4	2.69282	5.6447e-24	2.67712e-23	Up
CCR6	2.57769	5.87608e-24	2.78248e-23	Up
ZNF728	-2.44013	5.95971e-24	2.82061e-23	Down
SLC2A7	2.23467	6.44755e-24	3.0475e-23	Up
CCDC78	2.8496	7.60441e-24	3.58774e-23	Up
CTAGE6	2.73336	8.4046e-24	3.95907e-23	Up
ERMN	2.05795	9.33779e-24	4.3918e-23	Up
PRDM7	-2.1347	9.77921e-24	4.59463e-23	Down
SEC14L3	4.09083	9.98483e-24	4.68758e-23	Up
HIST1H2AI	3.21601	1.01023e-23	4.74029e-23	Up
SIX4	-2.22035	1.11585e-23	5.22772e-23	Down
ANKRD63	-2.15544	1.14494e-23	5.36123e-23	Down
UPK1A	-2.46692	1.16527e-23	5.45362e-23	Down
CDSN	2.78983	1.23851e-23	5.78741e-23	Up
LGALS12	3.517	1.38678e-23	6.46855e-23	Up
PCSK2	-2.34503	1.38936e-23	6.47891e-23	Down
IL1RL1	-2.04128	1.61199e-23	7.49387e-23	Down
BDNF	2.16408	1.74336e-23	8.0963e-23	Up
RNASE3	2.43253	1.77209e-23	8.22338e-23	Up
LYPD6B	-2.75565	1.78974e-23	8.301e-23	Down
FAM153A	3.28045	2.48657e-23	1.14712e-22	Up
LYZL1	4.17167	2.52539e-23	1.16473e-22	Up
GPR35	2.43783	3.16351e-23	1.452e-22	Up
RGSL1	2.99277	3.18512e-23	1.46118e-22	Up
PRL	-2.03291	3.40357e-23	1.56021e-22	Down
APOL1	2.06906	4.23649e-23	1.93417e-22	Up
RIMBP3C	2.38404	4.59022e-23	2.09145e-22	Up
DERL3	2.16819	4.91873e-23	2.23774e-22	Up
AC011455.3	2.65026	5.51363e-23	2.50524e-22	Up
TFAP2A	-2.03355	5.72601e-23	2.59847e-22	Down
HP	7.55794	5.73778e-23	2.60316e-22	Up
ITIH1	6.38271	6.06321e-23	2.74736e-22	Up
SLFN14	2.45687	6.409e-23	2.90041e-22	Up
KCNB2	-2.44406	6.50525e-23	2.94249e-22	Down
PCDHA12	-2.01732	7.79929e-23	3.51814e-22	Down
IL2RA	2.22927	9.1522e-23	4.1161e-22	Up
OXGR1	-2.64042	1.12306e-22	5.0271e-22	Down
CXCL5	4.74054	1.14913e-22	5.13871e-22	Up
PHF21B	-2.25009	1.15791e-22	5.17512e-22	Down
HIST1H2BL	2.77611	1.27302e-22	5.67169e-22	Up
CHST13	2.02482	1.43907e-22	6.39412e-22	Up
STX16-NPEPL1	2.01522	1.64263e-22	7.27537e-22	Up
LRRC39	2.12837	1.6563e-22	7.33055e-22	Up
WNT1	2.37943	2.08075e-22	9.16868e-22	Up
YJEFN3	2.12248	2.099e-22	9.24687e-22	Up
TSPAN16	2.46008	2.16902e-22	9.54834e-22	Up
TRIM73	2.03023	2.43337e-22	1.06886e-21	Up
FP236240.1	-3.83978	2.53578e-22	1.11277e-21	Down
CCDC154	2.31149	2.75448e-22	1.20581e-21	Up
ANK1	2.25812	2.8176e-22	1.23285e-21	Up
GPR150	2.20606	2.95767e-22	1.29351e-21	Up
RBBP8NL	-3.24315	2.99618e-22	1.30971e-21	Down
FGF20	2.09169	3.78638e-22	1.64876e-21	Up
FAM83E	-2.3648	3.80383e-22	1.65596e-21	Down
PAEP	9.26323	3.88589e-22	1.69046e-21	Up
DEFB132	-3.721	3.97562e-22	1.72866e-21	Down
FYB2	-2.08996	4.05085e-22	1.76053e-21	Down
CGB7	2.30896	4.38494e-22	1.90344e-21	Up
PLP1	-2.08028	4.9045e-22	2.12387e-21	Down
CAPN11	2.16568	5.17907e-22	2.24009e-21	Up
LHX2	4.69617	5.25732e-22	2.27231e-21	Up
PRSS37	2.60333	5.80498e-22	2.50483e-21	Up
PLA2G2D	3.47804	6.88378e-22	2.95481e-21	Up
OBP2A	3.96404	7.13401e-22	3.05859e-21	Up
RETN	2.62557	7.24702e-22	3.10483e-21	Up
CDR1	3.41445	8.18888e-22	3.49841e-21	Up
SLC2A14	2.38054	8.30382e-22	3.54668e-21	Up
MGAT4C	-2.00894	8.43522e-22	3.60025e-21	Down
LHX8	5.7829	8.56355e-22	3.65243e-21	Up
KLRC2	2.44906	8.93042e-22	3.80532e-21	Up
COL5A1	2.04961	9.88347e-22	4.20251e-21	Up
VNN3	2.58168	1.06231e-21	4.50534e-21	Up
KIAA0408	2.1481	1.07693e-21	4.56413e-21	Up
BAAT	5.49545	1.16046e-21	4.91357e-21	Up
OTOG	2.20484	1.2687e-21	5.36683e-21	Up
GOLGA8B	2.02883	1.29219e-21	5.4649e-21	Up
STEAP1B	2.25794	1.59362e-21	6.71147e-21	Up
PRND	3.29225	1.70657e-21	7.17878e-21	Up
AC097372.1	2.32333	2.08312e-21	8.73634e-21	Up
CLVS2	3.56316	2.08601e-21	8.74643e-21	Up
AMH	2.70267	2.47723e-21	1.03556e-20	Up
POU5F2	3.95164	2.51845e-21	1.05182e-20	Up
CRP	6.7279	2.58466e-21	1.07872e-20	Up
SORCS1	-2.21235	3.20948e-21	1.33549e-20	Down
GP9	2.26657	3.36494e-21	1.39921e-20	Up
CRLF2	2.3986	3.48224e-21	1.44699e-20	Up
KLRC4	2.27692	3.53916e-21	1.46996e-20	Up
CA6	2.60443	3.7482e-21	1.555e-20	Up
SMIM9	2.98562	3.96489e-21	1.64301e-20	Up
DIRAS1	-2.21069	4.42563e-21	1.83016e-20	Down
FAM9C	2.08293	4.87867e-21	2.01383e-20	Up
IL20RB	3.94615	5.47068e-21	2.25357e-20	Up
SLC5A5	2.72211	5.75117e-21	2.36696e-20	Up
SCN2B	-2.25184	5.79348e-21	2.38383e-20	Down
UTS2	2.74759	6.0133e-21	2.47259e-20	Up
TMEM179	3.47442	6.18251e-21	2.54101e-20	Up
TMEM174	-2.20781	6.76762e-21	2.77707e-20	Down
TBC1D3B	2.2076	7.18327e-21	2.94563e-20	Up
BCAN	2.05862	7.26241e-21	2.97741e-20	Up
CNPY1	3.99255	7.73314e-21	3.16752e-20	Up
VIP	2.11187	7.84784e-21	3.21377e-20	Up
SLC16A6	2.0387	8.25152e-21	3.37527e-20	Up
SPDYC	-2.01735	9.07663e-21	3.70356e-20	Down
ATP6V1B1	-2.67556	9.53732e-21	3.88803e-20	Down
CRISP2	-3.32794	9.67993e-21	3.94261e-20	Down
C2	2.19779	9.95852e-21	4.05327e-20	Up
CYP4F3	-2.16466	1.15513e-20	4.69212e-20	Down
KCNA4	-2.4815	1.24009e-20	5.02708e-20	Down
TAC1	-2.89102	1.29088e-20	5.2306e-20	Down
AC005779.2	2.41385	1.3093e-20	5.30407e-20	Up
ANKRD33	3.19226	1.36115e-20	5.50796e-20	Up
NETO1	2.56026	1.43359e-20	5.79202e-20	Up
A3GALT2	2.20544	1.50666e-20	6.08315e-20	Up
TMEM61	-2.81768	1.51724e-20	6.12451e-20	Down
PI16	-2.26766	1.54304e-20	6.22308e-20	Down
TPBGL	2.3542	1.55942e-20	6.28776e-20	Up
SLC18A3	8.70389	1.64835e-20	6.63597e-20	Up
EN1	3.03188	1.726e-20	6.94238e-20	Up
MGARP	3.01564	1.8249e-20	7.3353e-20	Up
GTSF1L	3.45553	2.01048e-20	8.0687e-20	Up
CCDC185	-2.71118	2.0171e-20	8.09347e-20	Down
GRM8	2.05687	2.21288e-20	8.85936e-20	Up
SFTA2	-2.42311	2.23081e-20	8.92918e-20	Down
TBC1D26	2.97105	2.34073e-20	9.36086e-20	Up
KIF4B	2.30973	2.43134e-20	9.71889e-20	Up
SIGLEC12	2.60381	2.5812e-20	1.0302e-19	Up
GOLGA6L2	6.18481	2.73802e-20	1.09183e-19	Up
ZP1	3.72471	2.74389e-20	1.09368e-19	Up
ZNF804B	-2.79078	2.78898e-20	1.11117e-19	Down
SCN10A	3.44197	2.98241e-20	1.1864e-19	Up
VSX1	3.18168	3.40031e-20	1.34997e-19	Up
SCGB2A1	-2.17162	3.4183e-20	1.35682e-19	Down
LRIT2	3.95758	3.61056e-20	1.43124e-19	Up
CYP2A6	5.96549	3.6731e-20	1.45508e-19	Up
SAP25	2.31856	3.83894e-20	1.51878e-19	Up
EPYC	4.94479	4.44121e-20	1.75016e-19	Up
RAB3B	-2.10938	5.10364e-20	2.00118e-19	Down
STRC	2.68534	5.17475e-20	2.0273e-19	Up
AC005324.4	2.97165	6.66278e-20	2.60125e-19	Up
HLA-DQA2	2.48093	6.87665e-20	2.68358e-19	Up
PGLYRP2	4.03125	7.16562e-20	2.79394e-19	Up
SPATA21	2.84156	7.22116e-20	2.81499e-19	Up
HIST1H4J	2.1268	7.40823e-20	2.88667e-19	Up
GRIA4	3.69171	7.47287e-20	2.9106e-19	Up
C1orf61	2.76273	9.47644e-20	3.67199e-19	Up
AL049634.2	2.88269	1.02364e-19	3.95799e-19	Up
NPFFR1	2.50494	1.06675e-19	4.11939e-19	Up
WISP2	3.46245	1.11236e-19	4.29004e-19	Up
DWORF	-2.18359	1.21377e-19	4.67414e-19	Down
CLEC4M	-2.03455	1.2237e-19	4.7114e-19	Down
ETNPPL	-2.43928	1.27648e-19	4.90728e-19	Down
KCNK3	2.18145	1.53396e-19	5.87093e-19	Up
SLC7A3	-2.35736	1.53859e-19	5.88741e-19	Down
AQP5	-2.47905	1.57081e-19	6.00688e-19	Down
SPTA1	2.27686	1.58533e-19	6.06112e-19	Up
AQP8	2.61572	1.64724e-19	6.29515e-19	Up
MGAM2	2.11381	1.7327e-19	6.61058e-19	Up
MYH13	5.05231	1.79792e-19	6.85362e-19	Up
IL2	2.39365	1.84686e-19	7.03572e-19	Up
TSGA10IP	2.06538	2.1555e-19	8.18735e-19	Up
TMEM92	2.78921	2.36512e-19	8.96851e-19	Up
NR2E1	4.30981	2.39829e-19	9.08858e-19	Up
SERPINE1	2.2619	2.51469e-19	9.5217e-19	Up
CYP1A1	-2.89679	2.90759e-19	1.09841e-18	Down
LPA	-2.12658	3.16265e-19	1.19352e-18	Down
RGS20	2.44868	3.44244e-19	1.29694e-18	Up
PRR15L	-2.07451	3.53114e-19	1.32925e-18	Down
KLRC3	2.15474	4.84146e-19	1.81232e-18	Up
ITIH4	2.48355	5.0297e-19	1.88239e-18	Up
LRRC14B	3.59018	5.1445e-19	1.92416e-18	Up
PTX4	2.0843	5.32438e-19	1.98953e-18	Up
TRIM74	2.14555	5.88654e-19	2.19625e-18	Up
PODNL1	2.5737	5.95057e-19	2.21922e-18	Up
CHI3L2	2.31183	6.00355e-19	2.23806e-18	Up
TGFBI	2.83911	6.65743e-19	2.47467e-18	Up
SULT1A3	2.26202	8.13036e-19	3.00981e-18	Up
PLXNB3	2.02737	8.44706e-19	3.1245e-18	Up
FGF9	-2.89413	8.74596e-19	3.23175e-18	Down
CREG2	2.04239	9.19956e-19	3.3952e-18	Up
WFDC10B	3.47727	9.3733e-19	3.4572e-18	Up
HAL	2.58932	9.51438e-19	3.50852e-18	Up
EFCAB8	2.46788	1.0038e-18	3.69482e-18	Up
MCEMP1	2.1823	1.17402e-18	4.30473e-18	Up
TREM1	2.2265	1.39414e-18	5.09944e-18	Up
ATP1A3	2.41423	1.4465e-18	5.2867e-18	Up
IL26	2.40625	1.63064e-18	5.94525e-18	Up
MEP1A	2.64395	1.87192e-18	6.80986e-18	Up
NDNF	-2.40357	2.11542e-18	7.67868e-18	Down
APOC2	2.42927	2.29903e-18	8.32845e-18	Up
HAVCR1	2.22134	2.33875e-18	8.46897e-18	Up
PRIMA1	3.06559	2.59767e-18	9.3821e-18	Up
UGT1A1	2.75124	2.7015e-18	9.74155e-18	Up
C1QL4	3.06959	2.8778e-18	1.03587e-17	Up
WNT10B	2.16819	3.15014e-18	1.13187e-17	Up
MT3	3.34544	3.17525e-18	1.14067e-17	Up
TBC1D3L	2.23709	3.38301e-18	1.21338e-17	Up
ADCY2	2.60991	3.53406e-18	1.26579e-17	Up
JSRP1	2.42976	4.07837e-18	1.457e-17	Up
LHFPL5	3.11611	4.1488e-18	1.48128e-17	Up
HIST1H4E	3.56625	4.29339e-18	1.5317e-17	Up
HMHB1	2.57231	4.59554e-18	1.63787e-17	Up
B4GALNT4	3.20066	4.84513e-18	1.72513e-17	Up
UMODL1	-2.1999	5.06453e-18	1.80218e-17	Down
CORO6	2.15836	5.1499e-18	1.8322e-17	Up
NXPH2	-3.49677	5.1622e-18	1.83622e-17	Down
KRT84	3.08695	5.67256e-18	2.013e-17	Up
IGFN1	5.5121	5.76206e-18	2.04396e-17	Up
ADAM18	4.03072	6.10647e-18	2.16486e-17	Up
CCL25	2.86865	6.96189e-18	2.46329e-17	Up
HBE1	-2.16331	6.99233e-18	2.47309e-17	Down
KRT25	4.88128	7.32908e-18	2.58815e-17	Up
TMPRSS11A	5.9288	1.05922e-17	3.71078e-17	Up
CREB3L3	2.70908	1.27393e-17	4.44573e-17	Up
KCNJ13	-2.30166	1.27674e-17	4.45466e-17	Down
NPIPA3	2.43564	1.28769e-17	4.49202e-17	Up
SEZ6L	3.37621	1.29807e-17	4.52559e-17	Up
PRSS57	2.18086	1.38847e-17	4.83517e-17	Up
AC005324.3	2.19402	1.50858e-17	5.24034e-17	Up
CIB4	2.5417	1.63312e-17	5.66641e-17	Up
NXF5	2.00636	1.75442e-17	6.07678e-17	Up
GPR25	2.06051	1.79569e-17	6.21854e-17	Up
KRTAP17-1	-2.02864	2.37977e-17	8.20668e-17	Down
HOXC12	2.4098	2.47567e-17	8.53411e-17	Up
SLC22A16	2.2557	2.59681e-17	8.94318e-17	Up
ARID3C	2.20418	2.65775e-17	9.14958e-17	Up
CBLN4	2.09521	2.9502e-17	1.01352e-16	Up
CADM2	-2.05127	3.11087e-17	1.06709e-16	Down
SYNGR4	2.06482	3.44858e-17	1.18047e-16	Up
SCG3	4.57587	3.69121e-17	1.26161e-16	Up
COL11A1	3.43563	4.10683e-17	1.39943e-16	Up
NFE4	3.98373	4.23258e-17	1.44038e-16	Up
SAA2	5.07271	4.3552e-17	1.48072e-16	Up
SPINK5	2.16035	4.71957e-17	1.60219e-16	Up
HIST1H2BH	2.466	5.16317e-17	1.74983e-16	Up
MS4A15	3.02183	5.66646e-17	1.91573e-16	Up
GPR31	2.21027	5.85698e-17	1.97866e-16	Up
SMIM23	2.96929	5.88227e-17	1.98646e-16	Up
MROH9	3.23513	6.19785e-17	2.09147e-16	Up
ANGPTL8	3.9891	8.68635e-17	2.90843e-16	Up
TNNT3	3.7303	9.39054e-17	3.13955e-16	Up
TFAP2C	-2.10608	1.02013e-16	3.39866e-16	Down
GAD2	3.25387	1.07426e-16	3.57704e-16	Up
ITLN2	-2.2264	1.09573e-16	3.64653e-16	Down
POU4F1	4.65794	1.19521e-16	3.96956e-16	Up
KLRF2	3.10907	1.21167e-16	4.02273e-16	Up
HTR3D	-2.28116	1.22795e-16	4.07454e-16	Down
OR56B1	2.80074	1.22841e-16	4.07533e-16	Up
MARCO	2.38993	1.28892e-16	4.27216e-16	Up
TERT	4.55824	1.31649e-16	4.36192e-16	Up
NMU	2.98172	1.34317e-16	4.44707e-16	Up
BECN2	3.95996	1.3775e-16	4.5599e-16	Up
IGFBP1	4.32355	1.5361e-16	5.07748e-16	Up
STH	2.92368	1.70942e-16	5.63801e-16	Up
CHGA	-2.08747	1.79078e-16	5.90202e-16	Down
KRT24	-2.06257	1.85147e-16	6.09762e-16	Down
IGF2BP3	3.08689	2.00821e-16	6.6006e-16	Up
IFITM5	3.57835	2.05671e-16	6.75633e-16	Up
TF	4.35222	2.13981e-16	7.02419e-16	Up
SAA1	4.9858	2.17208e-16	7.12625e-16	Up
EPS8L3	3.5592	2.41049e-16	7.8884e-16	Up
S100G	7.80696	2.50425e-16	8.18635e-16	Up
HHATL	6.82859	2.58966e-16	8.45789e-16	Up
CD1A	2.78543	2.63283e-16	8.59579e-16	Up
ARG1	2.64165	3.25683e-16	1.05853e-15	Up
CLEC3A	-2.35457	3.41896e-16	1.11003e-15	Down
ASIC4	2.12872	3.4229e-16	1.11111e-15	Up
CRX	3.63661	4.13057e-16	1.33603e-15	Up
HIST1H2BO	2.49512	4.19878e-16	1.35736e-15	Up
MYF6	-2.0855	5.16925e-16	1.66484e-15	Down
UGT1A4	4.37126	5.38819e-16	1.73412e-15	Up
CLEC18A	2.10981	5.79704e-16	1.86272e-15	Up
IFNL1	2.37438	6.37798e-16	2.04466e-15	Up
ADAM29	2.23144	6.87667e-16	2.20102e-15	Up
ONECUT3	2.99936	6.89051e-16	2.20506e-15	Up
MYOD1	3.67076	6.92837e-16	2.21639e-15	Up
CPNE7	2.37205	7.12627e-16	2.27728e-15	Up
CEACAM20	2.8519	7.71035e-16	2.45612e-15	Up
CCL20	2.61513	8.66012e-16	2.75092e-15	Up
LGALS4	3.62007	8.88336e-16	2.81886e-15	Up
SLC35G3	4.2068	8.90573e-16	2.82546e-15	Up
SLC45A2	2.10702	9.08696e-16	2.88043e-15	Up
GOLGA6L7P	4.16537	9.23494e-16	2.92631e-15	Up
IL12RB2	2.64521	1.10272e-15	3.48445e-15	Up
NKX2-5	4.80832	1.1093e-15	3.50404e-15	Up
F13B	6.40894	1.20941e-15	3.81358e-15	Up
HIST1H4C	4.27703	1.36264e-15	4.28631e-15	Up
KCNK17	3.19508	1.38707e-15	4.36165e-15	Up
ORM2	5.78951	1.4617e-15	4.59233e-15	Up
MUC22	2.51417	1.48373e-15	4.65829e-15	Up
FGFBP1	-2.6094	1.49817e-15	4.702e-15	Down
ABCB5	4.50775	1.56075e-15	4.89501e-15	Up
FAM9A	3.60821	1.5721e-15	4.92976e-15	Up
CDH9	-2.18471	1.641e-15	5.13778e-15	Down
CELA1	2.05692	1.66957e-15	5.22092e-15	Up
TMEM213	-2.84998	1.70384e-15	5.32531e-15	Down
LBP	4.64223	1.99509e-15	6.22057e-15	Up
ISX	-2.54649	2.01966e-15	6.29608e-15	Down
MAP7D2	2.39862	2.19981e-15	6.84706e-15	Up
PAGE2B	5.44755	2.39709e-15	7.44699e-15	Up
CXCL17	-2.16096	2.41468e-15	7.49942e-15	Down
SAG	2.63427	2.46056e-15	7.63501e-15	Up
THBS4	2.42409	2.58237e-15	8.00199e-15	Up
CATSPERD	3.71411	2.62823e-15	8.13712e-15	Up
SLC10A1	3.37006	2.62915e-15	8.13856e-15	Up
HOXA13	2.4465	2.63755e-15	8.16177e-15	Up
IFNK	3.70342	2.65054e-15	8.19777e-15	Up
SVOPL	-2.10659	2.71666e-15	8.39653e-15	Down
TAT	4.21128	2.90894e-15	8.977e-15	Up
MMP17	2.04174	3.09791e-15	9.55038e-15	Up
SST	4.49738	3.14597e-15	9.69359e-15	Up
REG1B	4.89614	3.21529e-15	9.90214e-15	Up
PTPRN	3.02626	3.27564e-15	1.00811e-14	Up
RDH8	-2.83571	3.27724e-15	1.00843e-14	Down
C9orf131	2.37825	3.29712e-15	1.01421e-14	Up
SORCS3	3.21265	3.30962e-15	1.0177e-14	Up
MROH2A	3.04949	3.4235e-15	1.05165e-14	Up
SERPINA4	-2.23483	3.68239e-15	1.12888e-14	Down
MS4A6E	2.35988	3.71338e-15	1.13818e-14	Up
AC117457.1	-2.2407	3.85516e-15	1.18064e-14	Down
MOGAT3	2.26779	3.97205e-15	1.21561e-14	Up
BSND	-3.2831	4.85613e-15	1.47942e-14	Down
TDO2	2.17922	4.90401e-15	1.4935e-14	Up
C10orf142	2.26256	5.17557e-15	1.57435e-14	Up
LSAMP	-2.16288	5.22258e-15	1.58811e-14	Down
LYPD4	4.68269	5.27076e-15	1.6025e-14	Up
PGA5	2.36296	5.36944e-15	1.6314e-14	Up
NOG	2.70371	5.99961e-15	1.81646e-14	Up
CHAT	6.42654	6.00426e-15	1.81756e-14	Up
SHOX2	2.45014	7.37701e-15	2.22714e-14	Up
GRM4	2.50717	7.43116e-15	2.24311e-14	Up
ADGRA1	-2.42836	8.4619e-15	2.54279e-14	Down
RSPO4	2.6078	8.52728e-15	2.56201e-14	Up
PRDM14	-2.13964	9.49996e-15	2.84668e-14	Down
SLX1B	2.20981	9.83631e-15	2.94503e-14	Up
GALNTL5	3.58072	1.08477e-14	3.2414e-14	Up
PRLHR	2.86322	1.09718e-14	3.27739e-14	Up
HIST1H2BM	3.87803	1.098e-14	3.27932e-14	Up
KERA	4.4619	1.13844e-14	3.39614e-14	Up
SERPINA12	3.98574	1.15002e-14	3.42959e-14	Up
HIST1H2BF	2.8402	1.17479e-14	3.50114e-14	Up
SLC6A19	-2.13892	1.18779e-14	3.53813e-14	Down
PF4V1	2.13201	1.2037e-14	3.58256e-14	Up
ETV3L	2.52293	1.20435e-14	3.58392e-14	Up
KRT73	2.17258	1.32007e-14	3.91668e-14	Up
RBFOX1	-2.00625	1.36886e-14	4.05546e-14	Down
PRR25	2.08188	1.44639e-14	4.28093e-14	Up
SLCO1A2	-2.22168	1.60732e-14	4.74405e-14	Down
MUC16	2.93982	1.67447e-14	4.9382e-14	Up
TMPRSS11D	2.82345	1.75427e-14	5.16934e-14	Up
MNX1	2.4817	1.78876e-14	5.26583e-14	Up
AC233992.2	2.30472	1.80117e-14	5.29978e-14	Up
ACTL6B	4.31292	1.81058e-14	5.32571e-14	Up
SLC18A2	2.15276	1.84667e-14	5.42923e-14	Up
NLRP7	2.09593	1.86225e-14	5.47415e-14	Up
RPTN	6.12138	2.07564e-14	6.08558e-14	Up
CHRNG	2.33406	2.24817e-14	6.58609e-14	Up
RDH16	2.09247	2.28209e-14	6.68436e-14	Up
MAGEB17	2.26826	2.3222e-14	6.79967e-14	Up
CNTNAP4	-2.07913	2.5197e-14	7.36485e-14	Down
AKR1D1	3.83136	2.88177e-14	8.3987e-14	Up
CADM3	2.68724	3.14615e-14	9.15446e-14	Up
SCN1A	2.11178	3.42699e-14	9.95562e-14	Up
DMRT3	4.24796	3.46418e-14	1.00604e-13	Up
CALML6	2.07885	3.52978e-14	1.0246e-13	Up
PRAME	2.80067	4.07531e-14	1.17804e-13	Up
DMRT1	3.3796	4.18774e-14	1.20899e-13	Up
ISL2	2.4414	4.77558e-14	1.37496e-13	Up
KCNU1	5.54785	5.40153e-14	1.55099e-13	Up
GRIK1	2.34557	5.41891e-14	1.55524e-13	Up
ODF3	2.79912	5.5401e-14	1.58977e-13	Up
SYT5	2.26333	5.68605e-14	1.63061e-13	Up
SERPINA9	3.23923	5.71224e-14	1.63786e-13	Up
PAX9	2.77188	5.88481e-14	1.68654e-13	Up
AZU1	2.0522	6.04866e-14	1.7324e-13	Up
TMEM249	2.25956	6.16278e-14	1.76397e-13	Up
ZIC3	-2.05151	6.5812e-14	1.87987e-13	Down
HTR3B	-2.66646	7.11434e-14	2.02895e-13	Down
GNGT1	2.26042	7.47596e-14	2.13006e-13	Up
HIST1H1B	5.14604	7.7199e-14	2.19818e-13	Up
TEX13B	3.34329	7.80806e-14	2.22119e-13	Up
IQCA1L	2.69395	8.24378e-14	2.34072e-13	Up
BARX1	3.98915	8.57815e-14	2.43299e-13	Up
MOG	5.56616	9.40691e-14	2.66095e-13	Up
CSRP3	3.11705	1.11009e-13	3.1274e-13	Up
CTSE	2.60919	1.13906e-13	3.20752e-13	Up
UGT1A5	3.45108	1.17918e-13	3.31739e-13	Up
AGTR2	-2.56705	1.22618e-13	3.44749e-13	Down
SAA4	4.49664	1.28304e-13	3.60176e-13	Up
PAGE2	6.29476	1.30379e-13	3.65886e-13	Up
IL37	2.46043	1.37631e-13	3.85639e-13	Up
DQX1	2.79714	1.49571e-13	4.18125e-13	Up
ADCY8	3.25289	1.55405e-13	4.33763e-13	Up
CSAG1	2.91929	1.58379e-13	4.41858e-13	Up
INHA	3.20412	1.59417e-13	4.4448e-13	Up
SLC1A6	4.56922	1.66622e-13	4.64138e-13	Up
OR2AT4	3.59507	1.8034e-13	5.01424e-13	Up
HIST1H3B	4.17683	1.87134e-13	5.19598e-13	Up
PCP4	-2.39472	1.95555e-13	5.42728e-13	Down
ZDHHC22	2.95145	1.99568e-13	5.5361e-13	Up
DDI1	3.11085	2.07306e-13	5.74722e-13	Up
CILP2	2.69076	2.1533e-13	5.96603e-13	Up
TMPRSS6	2.25471	2.2314e-13	6.17864e-13	Up
FOXD3	-2.07592	2.42541e-13	6.70658e-13	Down
TNFSF11	2.14077	2.48678e-13	6.87313e-13	Up
LRRTM4	2.75792	2.57753e-13	7.11526e-13	Up
KLK4	6.12107	2.829e-13	7.79278e-13	Up
PMP2	-2.38811	3.053e-13	8.39446e-13	Down
HIST1H3J	2.54074	3.11763e-13	8.56307e-13	Up
ORM1	5.498	3.30274e-13	9.05636e-13	Up
HOXB1	-2.15953	3.40077e-13	9.3153e-13	Down
ENTHD1	2.10764	3.7234e-13	1.01744e-12	Up
PRTN3	2.6433	4.08643e-13	1.11411e-12	Up
TFAP2D	4.31911	4.11307e-13	1.12104e-12	Up
RTL1	7.45882	4.12785e-13	1.12473e-12	Up
AQP9	2.24984	4.38676e-13	1.19401e-12	Up
C22orf42	2.05227	4.46867e-13	1.21576e-12	Up
C7orf33	3.07428	4.52874e-13	1.23173e-12	Up
BMPR1B	-2.07013	4.72131e-13	1.28179e-12	Down
BRDT	2.32757	4.72493e-13	1.28258e-12	Up
CYP2A7	4.128	4.76363e-13	1.29289e-12	Up
ZAN	3.46605	4.96657e-13	1.34716e-12	Up
HIST1H3F	4.34588	5.00971e-13	1.35805e-12	Up
TMPRSS15	-2.1962	5.41486e-13	1.46634e-12	Down
PRKCG	2.69746	6.04113e-13	1.63373e-12	Up
SPDEF	2.63265	6.16962e-13	1.66674e-12	Up
TM4SF19-TCTEX1D2	2.15199	6.34093e-13	1.71072e-12	Up
CAPZA3	-2.38116	6.37359e-13	1.7185e-12	Down
MMP3	-2.19543	6.64139e-13	1.78831e-12	Down
CST2	2.90418	6.89072e-13	1.85489e-12	Up
TREML4	2.46201	6.98362e-13	1.87962e-12	Up
MMP13	4.97646	7.22778e-13	1.94476e-12	Up
HIST1H2AJ	3.98738	7.53553e-13	2.02576e-12	Up
TPSG1	2.58498	7.83011e-13	2.10245e-12	Up
ITIH3	2.47447	8.09196e-13	2.17179e-12	Up
CRYAA	-2.7996	9.10735e-13	2.43779e-12	Down
CBLN1	2.11948	9.74967e-13	2.60471e-12	Up
ARX	3.93875	9.82119e-13	2.62305e-12	Up
MAGEC3	3.56669	9.95227e-13	2.65648e-12	Up
TMEM225	3.87245	1.03179e-12	2.75163e-12	Up
FDCSP	6.94823	1.0921e-12	2.90777e-12	Up
PIP	5.56888	1.11912e-12	2.97796e-12	Up
DPYSL4	2.31136	1.12005e-12	2.97998e-12	Up
TAS2R30	3.00773	1.14127e-12	3.03467e-12	Up
PTPRH	2.63525	1.15259e-12	3.0634e-12	Up
STMN2	3.84485	1.198e-12	3.18083e-12	Up
C12orf40	3.0068	1.21144e-12	3.21509e-12	Up
SERPIND1	3.69369	1.2439e-12	3.29979e-12	Up
F2	3.69686	1.24647e-12	3.30612e-12	Up
SOX1	4.2492	1.26486e-12	3.35293e-12	Up
PRAC2	3.92101	1.37855e-12	3.64684e-12	Up
THEG	3.14327	1.3855e-12	3.66468e-12	Up
NLRP13	3.70402	1.43432e-12	3.78937e-12	Up
TUBA3D	3.02425	1.44442e-12	3.81549e-12	Up
UGT2B15	4.86174	1.53208e-12	4.04234e-12	Up
PADI6	2.49752	1.54724e-12	4.07935e-12	Up
WFDC13	2.43041	1.57033e-12	4.13841e-12	Up
SAA2-SAA4	5.54442	1.63744e-12	4.3109e-12	Up
NR0B2	-2.73876	1.6459e-12	4.33064e-12	Down
MUC5B	2.47816	1.77381e-12	4.66042e-12	Up
ROS1	-2.42284	1.81699e-12	4.77177e-12	Down
SOX21	2.55665	1.87003e-12	4.90609e-12	Up
C6orf141	2.12755	1.93646e-12	5.07446e-12	Up
FFAR3	2.12284	2.10654e-12	5.50659e-12	Up
SFTPC	-2.22707	2.10917e-12	5.51189e-12	Down
CPA4	2.98041	2.11435e-12	5.52463e-12	Up
MBL2	5.05183	2.15747e-12	5.63484e-12	Up
PDIA2	3.24414	2.2627e-12	5.90287e-12	Up
ZNF705A	2.04294	2.28618e-12	5.96154e-12	Up
MLN	2.26965	2.39368e-12	6.23467e-12	Up
CDK5R2	3.03586	2.4814e-12	6.45384e-12	Up
DEFB118	3.87669	2.49237e-12	6.47865e-12	Up
GLYATL1P3	2.12625	2.60973e-12	6.77983e-12	Up
CACNG2	3.69822	2.67281e-12	6.94171e-12	Up
CFHR5	8.30022	2.83418e-12	7.34604e-12	Up
PSG2	3.56897	2.93286e-12	7.5942e-12	Up
IGLL5	2.69769	3.04204e-12	7.86677e-12	Up
CLDN8	-3.11759	3.12221e-12	8.07061e-12	Down
HIST1H4D	3.72281	3.23421e-12	8.35296e-12	Up
CALY	3.01372	3.25764e-12	8.41227e-12	Up
LHX9	4.9283	3.40559e-12	8.78554e-12	Up
C8orf74	2.79981	3.61746e-12	9.32413e-12	Up
SLC5A1	2.16056	3.85891e-12	9.92528e-12	Up
TBPL2	2.50053	3.93265e-12	1.01121e-11	Up
PSG6	3.59131	4.09072e-12	1.05051e-11	Up
ODAM	-2.881	4.48886e-12	1.14997e-11	Down
CNMD	4.43674	4.91507e-12	1.25596e-11	Up
SHOX	2.43037	7.50391e-12	1.89605e-11	Up
PSG1	2.83724	8.06237e-12	2.03432e-11	Up
TRIM75P	2.14871	8.23447e-12	2.0763e-11	Up
HIST1H2AH	3.51174	8.46722e-12	2.1335e-11	Up
GPR42	2.81212	9.01911e-12	2.26877e-11	Up
CPB2	3.4955	9.02971e-12	2.27112e-11	Up
[truncated: 322 more rows]

## Sheet: DEmiRNA
Symbol	LogFC	PValue	FDR	Type
hsa-mir-508	-4.33085	3.90249e-188	1.91222e-185	Down
hsa-mir-506	-5.60496	4.47956e-169	1.09749e-166	Down
hsa-mir-514a-1	-4.34932	5.1359e-155	8.38863e-153	Down
hsa-mir-514a-3	-4.35258	9.5217e-155	1.16641e-152	Down
hsa-mir-514b	-6.01693	3.41913e-154	3.35074e-152	Down
hsa-mir-514a-2	-4.31409	5.99428e-154	4.89533e-152	Down
hsa-mir-934	-5.7737	4.56272e-135	3.1939e-133	Down
hsa-mir-509-3	-3.23208	4.13091e-115	2.53018e-113	Down
hsa-mir-362	-2.4729	6.25602e-105	3.40605e-103	Down
hsa-mir-509-1	-3.06018	3.00539e-100	1.33876e-98	Down
hsa-mir-509-2	-3.03896	1.66766e-99	6.80961e-98	Down
hsa-mir-129-1	-3.75275	3.62278e-82	1.26797e-80	Down
hsa-mir-122	6.46966	1.22654e-80	4.00671e-79	Up
hsa-mir-21	2.27311	6.81446e-78	2.08693e-76	Up
hsa-mir-210	3.12312	1.37621e-77	3.96673e-76	Up
hsa-mir-584	2.16841	3.04222e-71	7.45343e-70	Up
hsa-mir-129-2	-3.56644	1.39968e-68	3.26592e-67	Down
hsa-mir-155	3.62199	2.46576e-67	5.49192e-66	Up
hsa-mir-4772	2.09516	5.07378e-47	8.01985e-46	Up
hsa-mir-452	2.05507	5.34741e-43	7.70656e-42	Up
hsa-mir-224	2.52317	3.06166e-42	4.16726e-41	Up
hsa-mir-142	2.0919	5.48319e-42	7.26152e-41	Up
hsa-mir-592	3.163	7.92457e-41	9.47083e-40	Up
hsa-mir-885	3.73418	1.22453e-37	1.36368e-36	Up
hsa-mir-3941	2.47058	7.92713e-36	7.61627e-35	Up
hsa-mir-200c	-2.8756	7.17633e-34	6.63472e-33	Down
hsa-mir-6509	2.00384	7.59009e-31	6.30363e-30	Up
hsa-mir-4773-1	3.84942	6.35604e-29	4.94359e-28	Up
hsa-mir-4773-2	3.81456	6.61801e-28	4.91337e-27	Up
hsa-mir-216b	-3.19934	1.48659e-25	1.0557e-24	Down
hsa-mir-203b	-2.47312	6.14502e-25	3.96192e-24	Down
hsa-mir-138-1	-2.35066	7.82237e-23	4.67434e-22	Down
hsa-mir-138-2	-2.20503	2.59891e-22	1.5343e-21	Down
hsa-mir-4652	3.31396	1.46946e-20	7.27307e-20	Up
hsa-mir-1251	-2.0914	3.30862e-20	1.55887e-19	Down
hsa-mir-184	-3.03954	5.72014e-20	2.6694e-19	Down
hsa-mir-1293	4.02678	1.44121e-18	6.19466e-18	Up
hsa-mir-141	-2.24344	4.39127e-16	1.70771e-15	Down
hsa-mir-374c	3.10436	3.20934e-15	1.18239e-14	Up
hsa-mir-875	4.33998	6.00891e-15	2.19729e-14	Up
hsa-mir-3591	2.16793	1.10966e-13	3.82912e-13	Up
hsa-mir-599	3.57506	1.05156e-11	3.22041e-11	Up
hsa-mir-4784	2.68774	1.02771e-09	2.6786e-09	Up
hsa-mir-3609	2.388	1.51282e-07	3.33911e-07	Up
hsa-mir-891a	3.88801	2.99019e-07	6.39822e-07	Up
hsa-mir-4454	2.17572	1.60645e-06	3.26622e-06	Up
hsa-mir-1269b	2.96242	2.09442e-05	3.78695e-05	Up
hsa-mir-891b	3.39111	4.64525e-05	8.15832e-05	Up
hsa-mir-1269a	2.08097	6.74872e-05	0.000115625	Up
hsa-mir-892b	3.16305	8.05263e-05	0.00013513	Up
hsa-mir-888	3.26034	8.7357e-05	0.000145101	Up
hsa-mir-892c	2.99927	9.07789e-05	0.000150276	Up
hsa-mir-892a	3.1482	0.000153521	0.000249918	Up
hsa-mir-890	2.56611	0.000327817	0.000521527	Up
