# Supplementary material for: Identification of RNA Transcript Makers Associated With Prognosis of Kidney Renal Clear Cell Carcinoma by a Competing Endogenous RNA Network Analysis
Source: Front Genet. 2020 Oct 15;11:540094. doi: 10.3389/fgene.2020.540094 (PMC7593646; doi:10.3389/fgene.2020.540094)
Supplement: Supplementary Table 2 — Interactions of the ceRNA network in KIRC. [file Table_2.xlsx]

## Sheet: LncRNA-miRNA
lncRNA	miRNA
C20orf197	hsa-mir-508
C20orf197	hsa-mir-122
C15orf56	hsa-mir-155
C15orf56	hsa-mir-216b
C15orf56	hsa-mir-122
C15orf56	hsa-mir-506
AC105206.1	hsa-mir-216b
AC105206.1	hsa-mir-122
AC020907.1	hsa-mir-155
AC020907.1	hsa-mir-216b
AC007362.1	hsa-mir-141
AC007362.1	hsa-mir-122
AC007362.1	hsa-mir-506
CSNK1G2-AS1	hsa-mir-184
CSNK1G2-AS1	hsa-mir-506
C17orf77	hsa-mir-506
WT1-AS	hsa-mir-141
WT1-AS	hsa-mir-155
WT1-AS	hsa-mir-216b
COL18A1-AS1	hsa-mir-210
LINC00313	hsa-mir-122
TCL6	hsa-mir-210
TCL6	hsa-mir-216b
TCL6	hsa-mir-122
BX255923.1	hsa-mir-216b
BX255923.1	hsa-mir-506
LINC00173	hsa-mir-506
AC009093.1	hsa-mir-155
AC009093.1	hsa-mir-122
SNHG12	hsa-mir-508
SNHG12	hsa-mir-122
C20orf203	hsa-mir-508
C20orf203	hsa-mir-506
RMRP	hsa-mir-122
AL590822.1	hsa-mir-122
AC105020.1	hsa-mir-122
AC004832.1	hsa-mir-508
AC025278.1	hsa-mir-122
LINC00487	hsa-mir-216b
LINC00487	hsa-mir-506
HCG27	hsa-mir-21
HCG27	hsa-mir-508
AL021068.1	hsa-mir-508
AL021068.1	hsa-mir-122
AL021068.1	hsa-mir-506
UCA1	hsa-mir-184
UCA1	hsa-mir-122
UCA1	hsa-mir-506
AC005082.1	hsa-mir-508
LY86-AS1	hsa-mir-141
LY86-AS1	hsa-mir-155
LY86-AS1	hsa-mir-184
LY86-AS1	hsa-mir-216b
LY86-AS1	hsa-mir-506
AC016773.1	hsa-mir-210
AC016773.1	hsa-mir-122
CLDN10-AS1	hsa-mir-508
LINC00473	hsa-mir-210
SLC25A5-AS1	hsa-mir-122
SFTA1P	hsa-mir-216b
SFTA1P	hsa-mir-122
LINC00475	hsa-mir-141
LINC00475	hsa-mir-506
MIAT	hsa-mir-141
MIAT	hsa-mir-155
MIAT	hsa-mir-184
MIAT	hsa-mir-216b
MIAT	hsa-mir-508
AL356356.1	hsa-mir-141
AL356356.1	hsa-mir-210
AL356356.1	hsa-mir-216b
AL356356.1	hsa-mir-506
ARHGAP26-AS1	hsa-mir-122
CFLAR-AS1	hsa-mir-506
C12orf77	hsa-mir-141
C12orf77	hsa-mir-216b
LINC00343	hsa-mir-122
LINC00343	hsa-mir-506
PCGEM1	hsa-mir-155
PCGEM1	hsa-mir-506
ASH1L-IT1	hsa-mir-21
NLGN1-AS1	hsa-mir-141
NLGN1-AS1	hsa-mir-155
NLGN1-AS1	hsa-mir-122
LMO7-AS1	hsa-mir-122
LINC00200	hsa-mir-216b
LINC00200	hsa-mir-506
FGF12-AS2	hsa-mir-506
LINC00443	hsa-mir-141
ERVMER61-1	hsa-mir-21
ERVMER61-1	hsa-mir-506
LINC00410	hsa-mir-216b
LINC00410	hsa-mir-122
AC107021.1	hsa-mir-141
AC107021.1	hsa-mir-155
SLC6A1-AS1	hsa-mir-508
BPESC1	hsa-mir-141
BPESC1	hsa-mir-216b
BPESC1	hsa-mir-508
BPESC1	hsa-mir-506
ATP11A-AS1	hsa-mir-122
NALCN-AS1	hsa-mir-155
NALCN-AS1	hsa-mir-21
NALCN-AS1	hsa-mir-508
NALCN-AS1	hsa-mir-506
LINC00472	hsa-mir-141
LINC00472	hsa-mir-155
LINC00472	hsa-mir-184
LINC00472	hsa-mir-216b
LINC00472	hsa-mir-506
GAS6-AS1	hsa-mir-506
MYCNOS	hsa-mir-122
LINC00284	hsa-mir-141
LINC00284	hsa-mir-216b
LINC00284	hsa-mir-508
LINC00284	hsa-mir-506
LATS2-AS1	hsa-mir-141
FGF14-AS1	hsa-mir-141
AL356740.1	hsa-mir-210
MIR155HG	hsa-mir-155
SRGAP3-AS4	hsa-mir-21
LINC00299	hsa-mir-21
LINC00299	hsa-mir-210
GLIS3-AS1	hsa-mir-506
FRY-AS1	hsa-mir-122
LINC00426	hsa-mir-141
LINC00426	hsa-mir-184
LINC00426	hsa-mir-210
LINC00426	hsa-mir-216b
LINC00426	hsa-mir-122
LINC00426	hsa-mir-506
AC011383.1	hsa-mir-122
AL158817.1	hsa-mir-122
AC007834.1	hsa-mir-122
ARHGEF26-AS1	hsa-mir-141
ARHGEF26-AS1	hsa-mir-155
ARHGEF26-AS1	hsa-mir-21
ARHGEF26-AS1	hsa-mir-508
AC025431.1	hsa-mir-21
HOTTIP	hsa-mir-141
HOTTIP	hsa-mir-184
HOTTIP	hsa-mir-506
AP005717.1	hsa-mir-155
ARAP1-AS2	hsa-mir-122
LINC00461	hsa-mir-141
LINC00461	hsa-mir-210
LINC00461	hsa-mir-216b
LINC00461	hsa-mir-508
LINC00461	hsa-mir-122
MIR210HG	hsa-mir-216b
MIR210HG	hsa-mir-122
FAM13A-AS1	hsa-mir-141
FAM13A-AS1	hsa-mir-122
LNX1-AS2	hsa-mir-21
LNX1-AS2	hsa-mir-216b
LNX1-AS2	hsa-mir-506
VCAN-AS1	hsa-mir-141
PVT1	hsa-mir-21
PVT1	hsa-mir-216b
PVT1	hsa-mir-506
TRIM36-IT1	hsa-mir-155
TRIM36-IT1	hsa-mir-216b
HULC	hsa-mir-155
C8orf49	hsa-mir-184
C8orf49	hsa-mir-508
C8orf49	hsa-mir-122
LINC00507	hsa-mir-216b
PWRN1	hsa-mir-184
PWRN1	hsa-mir-21
PWRN1	hsa-mir-216b
PWRN1	hsa-mir-508
PWRN1	hsa-mir-122
PWRN1	hsa-mir-506

## Sheet: miRNA-mRNA
miRNA	mRNA
hsa-mir-216b	BTN3A2
hsa-mir-141	UGT1A3
hsa-mir-21	OLFM3
hsa-mir-506	CAV1
hsa-mir-155	ZIC3
hsa-mir-506	DLX3
hsa-mir-506	SGCZ
hsa-mir-155	STXBP5L
hsa-mir-506	CPB2
hsa-mir-122	GALNT3
hsa-mir-216b	SLC1A3
hsa-mir-155	ENTPD3
hsa-mir-122	HPSE2
hsa-mir-506	FAM171A1
hsa-mir-21	CCL20
hsa-mir-141	UGT1A1
hsa-mir-506	SLC16A1
hsa-mir-508	SLC22A13
hsa-mir-184	DCSTAMP
hsa-mir-216b	GBP5
hsa-mir-141	HS6ST2
hsa-mir-508	DACH1
hsa-mir-506	PTPRQ
hsa-mir-122	C15orf53
hsa-mir-216b	KLHL14
hsa-mir-506	EYA4
hsa-mir-508	KIAA1549L
hsa-mir-141	PAPPA
hsa-mir-21	ADCY2
hsa-mir-508	GMNC
hsa-mir-506	CDH9
hsa-mir-141	TFAP2C
hsa-mir-508	HJURP
hsa-mir-122	SLITRK3
hsa-mir-155	SCG2
hsa-mir-21	ABAT
hsa-mir-141	UGT1A4
hsa-mir-141	KIAA0408
hsa-mir-141	C6orf141
hsa-mir-155	CLDN8
hsa-mir-122	GPM6B
hsa-mir-122	MASP1
hsa-mir-155	IGSF11
hsa-mir-508	SIT1
hsa-mir-506	FAM81A
hsa-mir-506	DLL4
hsa-mir-155	SCN7A
hsa-mir-141	ANGPTL1
hsa-mir-506	SLC9A2
hsa-mir-141	LY9
hsa-mir-506	AP1M2
hsa-mir-141	PCK1
hsa-mir-506	SORD
hsa-mir-506	IL11
hsa-mir-155	ERMP1
hsa-mir-508	ADAMTS19
hsa-mir-122	SLC7A14
hsa-mir-155	NPHS1
hsa-mir-155	LRRTM4
hsa-mir-141	LMO3
hsa-mir-141	TAC1
hsa-mir-508	OR2H1
hsa-mir-21	SLC5A7
hsa-mir-141	PAQR9
hsa-mir-216b	GABRA2
hsa-mir-216b	SOX11
hsa-mir-216b	CLDN16
hsa-mir-155	ITK
hsa-mir-141	NDNF
hsa-mir-508	SLC12A3
hsa-mir-508	NKD1
hsa-mir-508	KLHL6
hsa-mir-141	CDCA2
hsa-mir-155	SPI1
hsa-mir-216b	COL4A4
hsa-mir-216b	SLC17A2
hsa-mir-508	NTRK2
hsa-mir-122	IGSF5
hsa-mir-141	DLGAP2
hsa-mir-506	BMP6
hsa-mir-141	RPS6KA6
hsa-mir-506	SCN7A
hsa-mir-122	CEP55
hsa-mir-141	PF4V1
hsa-mir-506	CGN
hsa-mir-506	PCDH8
hsa-mir-508	EPGN
hsa-mir-141	PRELID2
hsa-mir-506	SLITRK5
hsa-mir-122	ADAMTS10
hsa-mir-141	EDDM3A
hsa-mir-508	HAPLN1
hsa-mir-508	SPTSSB
hsa-mir-21	FASLG
hsa-mir-155	PIWIL3
hsa-mir-141	PLEK
hsa-mir-216b	MSR1
hsa-mir-506	BARX2
hsa-mir-141	LCP2
hsa-mir-141	PCDH9
hsa-mir-122	STMN2
hsa-mir-506	TRIB3
hsa-mir-216b	IL9R
hsa-mir-141	PMP2
hsa-mir-506	TFCP2L1
hsa-mir-506	CST9
hsa-mir-506	RFX6
hsa-mir-506	SCD
hsa-mir-155	GPM6B
hsa-mir-508	KRBA1
hsa-mir-21	FGF1
hsa-mir-216b	IGSF11
hsa-mir-508	KIF18B
hsa-mir-141	SERPINB13
hsa-mir-155	C12orf40
hsa-mir-506	LHX2
hsa-mir-141	SLC16A3
hsa-mir-506	PAQR9
hsa-mir-216b	HOXD13
hsa-mir-508	TRIM9
hsa-mir-216b	HK2
hsa-mir-155	SORCS1
hsa-mir-122	OR51E2
hsa-mir-506	LIMD2
hsa-mir-155	RBP2
hsa-mir-122	EPO
hsa-mir-155	SLC2A12
hsa-mir-122	OCLN
hsa-mir-506	PCDHA12
hsa-mir-155	SCN1A
hsa-mir-506	AIF1L
hsa-mir-155	MYOZ2
hsa-mir-155	LRP1B
hsa-mir-21	TGFBI
hsa-mir-508	RAB33A
hsa-mir-506	OVOL2
hsa-mir-506	PCDH17
hsa-mir-506	TNFSF11
hsa-mir-141	SIM2
hsa-mir-506	PGF
hsa-mir-141	CNTN1
hsa-mir-508	REEP6
hsa-mir-506	HLA-DPB1
hsa-mir-21	LPA
hsa-mir-508	RDH12
hsa-mir-216b	SLC26A4
hsa-mir-21	LAMA4
hsa-mir-141	NEK6
hsa-mir-216b	NTRK2
hsa-mir-141	GLDN
hsa-mir-141	GJC1
hsa-mir-210	KIF5A
hsa-mir-506	SLC18A2
hsa-mir-506	ANGPTL1
hsa-mir-506	BTG2
hsa-mir-21	PCSK6
hsa-mir-141	PLCL1
hsa-mir-155	TYRP1
hsa-mir-141	TCF24
hsa-mir-508	WISP2
hsa-mir-155	CTHRC1
hsa-mir-508	COL9A2
hsa-mir-506	CD200R1
hsa-mir-508	FBXO41
hsa-mir-216b	GPR19
hsa-mir-155	TDO2
hsa-mir-141	PDGFRA
hsa-mir-122	NPIPB5
hsa-mir-506	CDCA7
hsa-mir-141	VSIG8
hsa-mir-506	VIM
hsa-mir-155	AICDA
hsa-mir-141	UGT1A5
hsa-mir-155	LRIT3
hsa-mir-506	DMRT1
hsa-mir-508	COL23A1
hsa-mir-141	TFAP2A
hsa-mir-122	NPHS1
hsa-mir-155	CD36
hsa-mir-155	PCDH9
hsa-mir-508	PSAT1
hsa-mir-506	GMNC
hsa-mir-506	KCNK10
hsa-mir-155	ZNF98
hsa-mir-122	CLIC5
hsa-mir-21	CLDN8
hsa-mir-122	NPIPB3
hsa-mir-21	ALX1
hsa-mir-506	NAT8L
hsa-mir-508	GALP
hsa-mir-506	DLX5
hsa-mir-155	ST8SIA4
hsa-mir-141	DTL
hsa-mir-506	KIAA1210
hsa-mir-506	IL9R
hsa-mir-506	ETNPPL
hsa-mir-21	SLC30A10
hsa-mir-216b	PMP2
hsa-mir-506	SIX4
hsa-mir-141	UGT1A10
hsa-mir-506	ATP1A1
hsa-mir-506	PADI2
hsa-mir-155	PTPRQ
hsa-mir-506	GRHL2
hsa-mir-508	SOX11
hsa-mir-141	SIX4
hsa-mir-141	SCN2B
hsa-mir-155	TRPM8
hsa-mir-141	OR2A4
hsa-mir-141	SIM1
hsa-mir-508	CD2
hsa-mir-506	SEMA6D
